# Supplementary material for: Dissecting causal relationships between gut microbiome, immune cells, and brain injury: A Mendelian randomization study
Source: Medicine (Baltimore). 2024 Sep 20;103(38):e39740. doi: 10.1097/MD.0000000000039740 (PMC11419422; doi:10.1097/MD.0000000000039740)
Supplement: Supplementary file 1 [file medi-103-e39740-s001.xlsx]

## Sheet: Table S1
SNP	effect_allele.exposure	other_allele.exposure	effect_allele.outcome	other_allele.outcome	beta.exposure	beta.outcome	eaf.exposure	eaf.outcome	remove	palindromic	ambiguous	id.outcome	pos.outcome	pval.outcome	se.outcome	outcome	mr_keep.outcome	pval_origin.outcome	data_source.outcome	chr.exposure	pos.exposure	se.exposure	pval.exposure	samplesize.exposure	exposure	mr_keep.exposure	pval_origin.exposure	id.exposure	data_source.exposure	action	mr_keep	samplesize.outcome
rs1000888	C	G	C	G	-0.0585038	0.0167607	0.3956	0.334143	FALSE	TRUE	FALSE	q9yPzw	22769403	0.658449	0.0379155	Focal brain injury	TRUE	reported	textfile	13	23343542	0.013219	9.71299e-06	12090	Intestinimonas	TRUE	reported	8zPb18	textfile	2	TRUE	NA
rs10262702	T	C	T	C	0.0918017	-0.125572	0.1292	0.875205	FALSE	FALSE	FALSE	q9yPzw	67425856	0.0211821	0.0544847	Focal brain injury	TRUE	reported	textfile	7	66890843	0.0194885	2.06073e-06	11766	Intestinimonas	TRUE	reported	8zPb18	textfile	2	TRUE	NA
rs11258178	A	G	A	G	0.0660742	0.048039	0.4145	0.510941	FALSE	FALSE	FALSE	q9yPzw	13082513	0.180647	0.0358831	Focal brain injury	TRUE	reported	textfile	10	13124513	0.0134139	6.98195e-07	11766	Intestinimonas	TRUE	reported	8zPb18	textfile	2	TRUE	NA
rs12226153	A	G	A	G	-0.151142	-0.00334862	0.0616	0.985593	FALSE	FALSE	FALSE	q9yPzw	94631127	0.982626	0.153772	Focal brain injury	TRUE	reported	textfile	11	94364293	0.0306922	5.12171e-07	9023	Intestinimonas	TRUE	reported	8zPb18	textfile	2	TRUE	NA
rs17067892	C	T	C	T	0.107194	-0.0531906	0.0765	0.912795	FALSE	FALSE	FALSE	q9yPzw	3906018	0.401505	0.0634025	Focal brain injury	TRUE	reported	textfile	8	3763540	0.0250013	6.37926e-06	11544	Intestinimonas	TRUE	reported	8zPb18	textfile	2	TRUE	NA
rs1859797	G	A	G	A	0.060368	0.0071074	0.504	0.451471	FALSE	FALSE	FALSE	q9yPzw	21967685	0.843379	0.0359736	Focal brain injury	TRUE	reported	textfile	7	22007303	0.0131793	4.12235e-06	11766	Intestinimonas	TRUE	reported	8zPb18	textfile	2	TRUE	NA
rs2276760	A	G	A	G	-0.0685234	-0.000287326	0.2197	0.760315	FALSE	FALSE	FALSE	q9yPzw	150903169	0.994526	0.0418786	Focal brain injury	TRUE	reported	textfile	3	150620956	0.0152546	7.84062e-06	12081	Intestinimonas	TRUE	reported	8zPb18	textfile	2	TRUE	NA
rs2731794	C	T	C	T	0.120632	-0.0549507	0.0596	0.964948	FALSE	FALSE	FALSE	q9yPzw	17209282	0.579433	0.099151	Focal brain injury	TRUE	reported	textfile	5	17209391	0.0257529	1.91744e-06	11079	Intestinimonas	TRUE	reported	8zPb18	textfile	2	TRUE	NA
rs2930225	G	T	G	T	0.0729524	0.0205172	0.2584	0.767145	FALSE	FALSE	FALSE	q9yPzw	85294296	0.626947	0.042214	Focal brain injury	TRUE	reported	textfile	16	85327902	0.0152948	1.34622e-06	12003	Intestinimonas	TRUE	reported	8zPb18	textfile	2	TRUE	NA
rs4113676	A	C	A	C	-0.218507	-0.0217411	0.0616	0.985305	FALSE	FALSE	FALSE	q9yPzw	6238275	0.888196	0.154644	Focal brain injury	TRUE	reported	textfile	20	6218922	0.0490152	7.41635e-06	3170	Intestinimonas	TRUE	reported	8zPb18	textfile	2	TRUE	NA
rs4784055	T	C	T	C	-0.175324	0.0741494	0.0557	0.950127	FALSE	FALSE	FALSE	q9yPzw	58784866	0.366748	0.0821526	Focal brain injury	TRUE	reported	textfile	16	58818770	0.038599	8.71812e-07	3193	Intestinimonas	TRUE	reported	8zPb18	textfile	2	TRUE	NA
rs62240188	G	A	G	A	0.130074	-0.0398952	0.0686	0.907006	FALSE	FALSE	FALSE	q9yPzw	10569458	0.517811	0.061688	Focal brain injury	TRUE	reported	textfile	3	10611142	0.0267179	2.20308e-06	10252	Intestinimonas	TRUE	reported	8zPb18	textfile	2	TRUE	NA
rs6934519	C	T	C	T	0.0692373	0.0299429	0.2753	0.74312	FALSE	FALSE	FALSE	q9yPzw	66490909	0.463841	0.0408756	Focal brain injury	TRUE	reported	textfile	6	67200802	0.0151154	8.56956e-06	12089	Intestinimonas	TRUE	reported	8zPb18	textfile	2	TRUE	NA
rs716604	A	G	A	G	0.0818068	0.0119843	0.1879	0.770716	FALSE	FALSE	FALSE	q9yPzw	6373956	0.777431	0.0423969	Focal brain injury	TRUE	reported	textfile	2	6514088	0.0165992	8.5663e-07	12090	Intestinimonas	TRUE	reported	8zPb18	textfile	2	TRUE	NA
rs7170984	T	C	T	C	-0.0658116	0.00784223	0.2903	0.717603	FALSE	FALSE	FALSE	q9yPzw	93276506	0.844068	0.0398704	Focal brain injury	TRUE	reported	textfile	15	93819735	0.0140767	2.98356e-06	12090	Intestinimonas	TRUE	reported	8zPb18	textfile	2	TRUE	NA
rs72982915	C	T	C	T	0.183158	-0.0100039	0.0457	0.943162	FALSE	FALSE	FALSE	q9yPzw	140140519	0.897338	0.0775346	Focal brain injury	TRUE	reported	textfile	2	140898088	0.0402743	4.91157e-06	5591	Intestinimonas	TRUE	reported	8zPb18	textfile	2	TRUE	NA
rs9823439	T	C	T	C	-0.0581947	0.0235239	0.4414	0.537663	FALSE	FALSE	FALSE	q9yPzw	17146010	0.513451	0.0359983	Focal brain injury	TRUE	reported	textfile	3	17187502	0.0131455	9.85876e-06	11766	Intestinimonas	TRUE	reported	8zPb18	textfile	2	TRUE	NA
rs994794	G	C	G	C	-0.141905	-0.0486676	0.0398	0.0313079	FALSE	TRUE	FALSE	q9yPzw	113687658	0.637782	0.103371	Focal brain injury	TRUE	reported	textfile	4	114608814	0.0315074	7.30503e-06	9250	Intestinimonas	TRUE	reported	8zPb18	textfile	2	TRUE	NA
rs10028567	C	T	C	T	-0.0921167	0.052512	0.0815	0.879548	FALSE	FALSE	FALSE	q9yPzw	52791410	0.335659	0.0545422	Focal brain injury	TRUE	reported	textfile	4	53657577	0.0191881	7.30343e-06	16311	Streptococcus	TRUE	reported	fgcu4o	textfile	2	TRUE	NA
rs10448310	A	G	A	G	-0.0517935	0.023434	0.4304	0.639032	FALSE	FALSE	FALSE	q9yPzw	90793892	0.530322	0.0373443	Focal brain injury	TRUE	reported	textfile	9	93556174	0.0111324	3.30706e-06	16384	Streptococcus	TRUE	reported	fgcu4o	textfile	2	TRUE	NA
rs11110281	T	C	T	C	-0.137519	0.0421717	0.0676	0.95114	FALSE	FALSE	FALSE	q9yPzw	100190236	0.611271	0.0829728	Focal brain injury	TRUE	reported	textfile	12	100584014	0.0227398	2.58314e-09	15120	Streptococcus	TRUE	reported	fgcu4o	textfile	2	TRUE	NA
rs11720390	G	A	G	A	0.107024	0.0664018	0.0746	0.938212	FALSE	FALSE	FALSE	q9yPzw	94384747	0.371231	0.0742609	Focal brain injury	TRUE	reported	textfile	3	94103591	0.0228121	3.59482e-06	15220	Streptococcus	TRUE	reported	fgcu4o	textfile	2	TRUE	NA
rs11764382	A	G	A	G	-0.0695345	-0.0248139	0.1909	0.860924	FALSE	FALSE	FALSE	q9yPzw	46735298	0.630011	0.051512	Focal brain injury	TRUE	reported	textfile	7	46774896	0.0143671	1.28631e-06	16387	Streptococcus	TRUE	reported	fgcu4o	textfile	2	TRUE	NA
rs17708276	A	G	A	G	-0.0793955	-0.0321227	0.1282	0.890788	FALSE	FALSE	FALSE	q9yPzw	10342038	0.576842	0.0575672	Focal brain injury	TRUE	reported	textfile	8	10199548	0.0170628	3.04096e-06	16278	Streptococcus	TRUE	reported	fgcu4o	textfile	2	TRUE	NA
rs1918540	G	A	G	A	0.059639	0.0465603	0.2525	0.81245	FALSE	FALSE	FALSE	q9yPzw	131779552	0.317052	0.0465355	Focal brain injury	TRUE	reported	textfile	11	131649446	0.0128148	2.44067e-06	16373	Streptococcus	TRUE	reported	fgcu4o	textfile	2	TRUE	NA
rs2370083	G	T	G	T	-0.0816836	0.0317766	0.0885	0.936157	FALSE	FALSE	FALSE	q9yPzw	97060413	0.663595	0.0730571	Focal brain injury	TRUE	reported	textfile	14	97526750	0.0185851	9.75245e-06	16277	Streptococcus	TRUE	reported	fgcu4o	textfile	2	TRUE	NA
rs395407	G	C	G	C	-0.0792781	0.0387592	0.1421	0.166675	FALSE	TRUE	FALSE	q9yPzw	170262600	0.431772	0.0493016	Focal brain injury	TRUE	reported	textfile	5	169689604	0.0173697	4.36503e-06	15864	Streptococcus	TRUE	reported	fgcu4o	textfile	2	TRUE	NA
rs57646748	G	A	G	A	-0.0907696	-0.0237936	0.0676	0.961261	FALSE	FALSE	FALSE	q9yPzw	37451236	0.799282	0.0935741	Focal brain injury	TRUE	reported	textfile	4	37452858	0.0200344	5.4754e-06	15939	Streptococcus	TRUE	reported	fgcu4o	textfile	2	TRUE	NA
rs6563952	G	C	G	C	0.0827344	-0.0297603	0.0924	0.091919	FALSE	TRUE	FALSE	q9yPzw	73358083	0.629351	0.0616615	Focal brain injury	TRUE	reported	textfile	16	73391982	0.0180035	5.82134e-06	16387	Streptococcus	TRUE	reported	fgcu4o	textfile	2	TRUE	NA
rs6806351	T	C	T	C	-0.0633829	0.0424127	0.2087	0.78138	FALSE	FALSE	FALSE	q9yPzw	132339879	0.326944	0.0432656	Focal brain injury	TRUE	reported	textfile	3	132058723	0.0136647	4.93869e-06	15973	Streptococcus	TRUE	reported	fgcu4o	textfile	2	TRUE	NA
rs71481756	T	G	T	G	0.0931048	-0.0175243	0.0994	0.934173	FALSE	FALSE	FALSE	q9yPzw	8060441	0.811417	0.0734469	Focal brain injury	TRUE	reported	textfile	10	8102404	0.0207949	6.51476e-06	14526	Streptococcus	TRUE	reported	fgcu4o	textfile	2	TRUE	NA
rs7916711	A	G	A	G	0.102891	-0.00381343	0.0646	0.861548	FALSE	FALSE	FALSE	q9yPzw	28299340	0.941285	0.0517745	Focal brain injury	TRUE	reported	textfile	10	28588269	0.0217362	2.71702e-06	15294	Streptococcus	TRUE	reported	fgcu4o	textfile	2	TRUE	NA
rs10031059	T	C	T	C	-0.121167	0.0576139	0.2207	0.764029	FALSE	FALSE	FALSE	q9yPzw	35356972	0.17044	0.0420296	Focal brain injury	TRUE	reported	textfile	4	35358594	0.0225844	1.23637e-07	5526	Peptococcus	TRUE	reported	OIoFfv	textfile	2	TRUE	NA
rs11001941	G	A	G	A	-0.195611	0.0418735	0.0676	0.913824	FALSE	FALSE	FALSE	q9yPzw	76956272	0.509718	0.0635143	Focal brain injury	TRUE	reported	textfile	10	78716030	0.0392217	1.32858e-06	5607	Peptococcus	TRUE	reported	OIoFfv	textfile	2	TRUE	NA
rs11030569	A	T	A	T	-0.17402	0.00982498	0.0775	0.127988	FALSE	TRUE	FALSE	q9yPzw	3998558	0.855286	0.0538716	Focal brain injury	TRUE	reported	textfile	11	4019788	0.0374133	3.12991e-06	5329	Peptococcus	TRUE	reported	OIoFfv	textfile	2	TRUE	NA
rs12069354	C	T	C	T	0.16763	0.0432803	0.0666	0.937377	FALSE	FALSE	FALSE	q9yPzw	216050440	0.558758	0.0740232	Focal brain injury	TRUE	reported	textfile	1	216223782	0.03795	9.28339e-06	5352	Peptococcus	TRUE	reported	OIoFfv	textfile	2	TRUE	NA
rs2054133	G	A	G	A	0.0895433	0.0332995	0.4742	0.634094	FALSE	FALSE	FALSE	q9yPzw	33466742	0.375803	0.0375987	Focal brain injury	TRUE	reported	textfile	2	33691809	0.0188332	2.14166e-06	5657	Peptococcus	TRUE	reported	OIoFfv	textfile	2	TRUE	NA
rs34282744	G	C	G	C	0.191797	0.0569736	0.0616	0.081064	FALSE	TRUE	FALSE	q9yPzw	74780831	0.383185	0.0653335	Focal brain injury	TRUE	reported	textfile	15	75073172	0.0399832	1.83535e-06	5257	Peptococcus	TRUE	reported	OIoFfv	textfile	2	TRUE	NA
rs36121075	A	G	A	G	-0.14067	0.0310793	0.1282	0.829391	FALSE	FALSE	FALSE	q9yPzw	44489376	0.515134	0.0477509	Focal brain injury	TRUE	reported	textfile	20	43118017	0.030628	6.9872e-06	5301	Peptococcus	TRUE	reported	OIoFfv	textfile	2	TRUE	NA
rs413827	G	A	G	A	0.110229	0.036881	0.2127	0.760655	FALSE	FALSE	FALSE	q9yPzw	57518394	0.377952	0.0418306	Focal brain injury	TRUE	reported	textfile	14	57985112	0.0237523	3.30085e-06	5482	Peptococcus	TRUE	reported	OIoFfv	textfile	2	TRUE	NA
rs5770862	T	C	T	C	0.162018	-0.039983	0.0666	0.906959	FALSE	FALSE	FALSE	q9yPzw	50534684	0.51598	0.0615545	Focal brain injury	TRUE	reported	textfile	22	50973113	0.0356813	3.21957e-06	5431	Peptococcus	TRUE	reported	OIoFfv	textfile	2	TRUE	NA
rs6918730	G	A	G	A	0.135311	-0.07806	0.0974	0.939485	FALSE	FALSE	FALSE	q9yPzw	98572413	0.30353	0.0758679	Focal brain injury	TRUE	reported	textfile	6	99020289	0.0289742	1.14732e-06	5656	Peptococcus	TRUE	reported	OIoFfv	textfile	2	TRUE	NA
rs7033353	T	G	T	G	0.090152	0.0175145	0.4195	0.476408	FALSE	FALSE	FALSE	q9yPzw	101833566	0.625027	0.0358361	Focal brain injury	TRUE	reported	textfile	9	104595848	0.018995	2.21957e-06	5657	Peptococcus	TRUE	reported	OIoFfv	textfile	2	TRUE	NA
rs72850165	T	C	T	C	-0.134304	0.0178621	0.1083	0.922419	FALSE	FALSE	FALSE	q9yPzw	968356	0.789407	0.0668793	Focal brain injury	TRUE	reported	textfile	11	968356	0.0300423	5.74152e-06	5627	Peptococcus	TRUE	reported	OIoFfv	textfile	2	TRUE	NA
rs74592222	G	A	G	A	0.137957	-0.0310889	0.1173	0.883657	FALSE	FALSE	FALSE	q9yPzw	75506015	0.579602	0.0561206	Focal brain injury	TRUE	reported	textfile	1	75971700	0.0302965	8.55342e-06	5329	Peptococcus	TRUE	reported	OIoFfv	textfile	2	TRUE	NA
rs75754569	C	G	C	G	0.181434	0.102232	0.1103	0.0930908	FALSE	TRUE	FALSE	q9yPzw	17752012	0.0977845	0.0617463	Focal brain injury	TRUE	reported	textfile	3	17793504	0.0319429	1.09884e-08	5481	Peptococcus	TRUE	reported	OIoFfv	textfile	2	TRUE	NA
rs7766680	G	C	G	C	0.0976832	-0.017785	0.2485	0.225701	FALSE	TRUE	FALSE	q9yPzw	161818159	0.678475	0.0429024	Focal brain injury	TRUE	reported	textfile	6	162239191	0.0214155	3.50768e-06	5655	Peptococcus	TRUE	reported	OIoFfv	textfile	2	TRUE	NA
rs77681628	C	T	C	T	0.200307	0.03984	0.0586	0.918649	FALSE	FALSE	FALSE	q9yPzw	90530302	0.543229	0.0655331	Focal brain injury	TRUE	reported	textfile	13	91182556	0.0387328	2.68836e-07	4842	Peptococcus	TRUE	reported	OIoFfv	textfile	2	TRUE	NA
rs10036909	C	T	C	T	0.185519	0.130522	0.0696	0.959174	FALSE	FALSE	FALSE	q9yPzw	128525999	0.152457	0.091216	Focal brain injury	TRUE	reported	textfile	5	127861692	0.0400881	8.05438e-06	4996	Senegalimassilia	TRUE	reported	YcFbNh	textfile	2	TRUE	NA
rs11787826	C	A	C	A	0.081327	-0.0705423	0.4284	0.591222	FALSE	FALSE	FALSE	q9yPzw	34332384	0.0519733	0.0362993	Focal brain injury	TRUE	reported	textfile	9	34332382	0.0171154	2.63466e-06	6923	Senegalimassilia	TRUE	reported	YcFbNh	textfile	2	TRUE	NA
rs1990708	A	C	A	C	-0.109619	-0.0963902	0.1262	0.921822	FALSE	FALSE	FALSE	q9yPzw	205789399	0.149857	0.0669359	Focal brain injury	TRUE	reported	textfile	2	206654123	0.0247785	8.90578e-06	6923	Senegalimassilia	TRUE	reported	YcFbNh	textfile	2	TRUE	NA
rs2017373	C	T	C	T	0.0782258	-0.0071241	0.3738	0.637012	FALSE	FALSE	FALSE	q9yPzw	33962790	0.849045	0.0374289	Focal brain injury	TRUE	reported	textfile	14	34431996	0.0176841	9.50288e-06	6923	Senegalimassilia	TRUE	reported	YcFbNh	textfile	2	TRUE	NA
rs7225245	G	A	G	A	0.079173	0.0155102	0.4583	0.569605	FALSE	FALSE	FALSE	q9yPzw	50302254	0.669579	0.0363471	Focal brain injury	TRUE	reported	textfile	17	48379615	0.0170421	4.18017e-06	6923	Senegalimassilia	TRUE	reported	YcFbNh	textfile	2	TRUE	NA
rs72887800	T	A	T	A	-0.0822462	0.000593465	0.3777	0.401763	FALSE	TRUE	FALSE	q9yPzw	76953202	0.987018	0.0364743	Focal brain injury	TRUE	reported	textfile	17	74949284	0.0175721	2.41534e-06	6923	Senegalimassilia	TRUE	reported	YcFbNh	textfile	2	TRUE	NA
rs10044993	C	A	C	A	0.139547	-0.0305707	0.1173	0.914879	FALSE	FALSE	FALSE	q9yPzw	59128613	0.636894	0.0647619	Focal brain injury	TRUE	reported	textfile	5	58424440	0.0316748	8.06668e-06	4209	Hungatella	TRUE	reported	k5bIkW	textfile	2	TRUE	NA
rs13128780	T	C	T	C	-0.149725	0.0807524	0.1451	0.811475	FALSE	FALSE	FALSE	q9yPzw	165137846	0.0764064	0.0455731	Focal brain injury	TRUE	reported	textfile	4	166058998	0.0312777	1.74998e-06	3999	Hungatella	TRUE	reported	k5bIkW	textfile	2	TRUE	NA
rs13249325	T	G	T	G	-0.100023	-0.0602574	0.3668	0.53013	FALSE	FALSE	FALSE	q9yPzw	14996016	0.092636	0.0358322	Focal brain injury	TRUE	reported	textfile	8	14853525	0.0225883	9.69162e-06	4209	Hungatella	TRUE	reported	k5bIkW	textfile	2	TRUE	NA
rs17092615	G	A	G	A	0.152235	-0.0608921	0.1243	0.861511	FALSE	FALSE	FALSE	q9yPzw	95507282	0.23661	0.0514508	Focal brain injury	TRUE	reported	textfile	14	95973619	0.0337867	7.37677e-06	4009	Hungatella	TRUE	reported	k5bIkW	textfile	2	TRUE	NA
rs72759041	G	T	G	T	-0.126025	-0.0464321	0.2346	0.791372	FALSE	FALSE	FALSE	q9yPzw	89034145	0.292085	0.0440717	Focal brain injury	TRUE	reported	textfile	15	89577376	0.0282242	3.86095e-06	3910	Hungatella	TRUE	reported	k5bIkW	textfile	2	TRUE	NA
rs10048062	C	T	C	T	-0.147352	0.01343	0.1074	0.910286	FALSE	FALSE	FALSE	q9yPzw	97933690	0.831928	0.0632805	Focal brain injury	TRUE	reported	textfile	15	98476920	0.0336531	8.58873e-06	3800	Howardella	TRUE	reported	Pji7AU	textfile	2	TRUE	NA
rs12452946	A	G	A	G	-0.105833	-0.000360198	0.501	0.501809	FALSE	FALSE	FALSE	q9yPzw	17349974	0.991954	0.0357167	Focal brain injury	TRUE	reported	textfile	17	17253288	0.0228941	3.80393e-06	3800	Howardella	TRUE	reported	Pji7AU	textfile	2	TRUE	NA
rs1484873	A	G	A	G	-0.227831	-0.0503805	0.0686	0.846253	FALSE	FALSE	FALSE	q9yPzw	45627020	0.310112	0.0496365	Focal brain injury	TRUE	reported	textfile	18	43206985	0.046335	2.55918e-06	3608	Howardella	TRUE	reported	Pji7AU	textfile	2	TRUE	NA
rs17167098	G	A	G	A	-0.169366	0.0994364	0.1133	0.862844	FALSE	FALSE	FALSE	q9yPzw	133469602	0.0569023	0.0522233	Focal brain injury	TRUE	reported	textfile	7	133154356	0.0352068	1.12323e-06	3586	Howardella	TRUE	reported	Pji7AU	textfile	2	TRUE	NA
rs2154047	C	A	C	A	-0.192557	-0.00718303	0.0676	0.910678	FALSE	FALSE	FALSE	q9yPzw	94986460	0.90891	0.0627815	Focal brain injury	TRUE	reported	textfile	14	95452797	0.0420093	9.97042e-06	3623	Howardella	TRUE	reported	Pji7AU	textfile	2	TRUE	NA
rs36081916	T	C	T	C	-0.18123	0.0902081	0.1113	0.911196	FALSE	FALSE	FALSE	q9yPzw	93898102	0.157851	0.0638715	Focal brain injury	TRUE	reported	textfile	7	93527414	0.0402987	4.7004e-06	3216	Howardella	TRUE	reported	Pji7AU	textfile	2	TRUE	NA
rs3791893	A	G	A	G	0.147035	-0.0116477	0.1233	0.857503	FALSE	FALSE	FALSE	q9yPzw	217954673	0.81936	0.051004	Focal brain injury	TRUE	reported	textfile	2	218819396	0.034023	9.49716e-06	3795	Howardella	TRUE	reported	Pji7AU	textfile	2	TRUE	NA
rs609430	T	G	T	G	-0.112045	-0.00672667	0.339	0.650989	FALSE	FALSE	FALSE	q9yPzw	168257164	0.857408	0.0374381	Focal brain injury	TRUE	reported	textfile	4	169178315	0.0239328	3.34484e-06	3798	Howardella	TRUE	reported	Pji7AU	textfile	2	TRUE	NA
rs61771805	A	T	A	T	-0.136779	0.0367691	0.1869	0.116797	FALSE	TRUE	FALSE	q9yPzw	72507116	0.511936	0.0560653	Focal brain injury	TRUE	reported	textfile	1	72972799	0.0296811	4.0274e-06	3612	Howardella	TRUE	reported	Pji7AU	textfile	2	TRUE	NA
rs672217	G	A	G	A	0.164146	0.0301269	0.1412	0.801933	FALSE	FALSE	FALSE	q9yPzw	62457901	0.502871	0.0449669	Focal brain injury	TRUE	reported	textfile	18	60125134	0.0349993	3.52468e-06	3611	Howardella	TRUE	reported	Pji7AU	textfile	2	TRUE	NA
rs10065321	T	C	T	C	-0.0512828	0.0365435	0.3678	0.585995	FALSE	FALSE	FALSE	q9yPzw	142477850	0.314603	0.0363396	Focal brain injury	TRUE	reported	textfile	5	141857415	0.0108105	2.10155e-06	17589	Subdoligranulum	TRUE	reported	LrMjEN	textfile	2	TRUE	NA
rs10497836	C	T	C	T	-0.0524065	0.0537622	0.2803	0.788174	FALSE	FALSE	FALSE	q9yPzw	199423995	0.21895	0.0437331	Focal brain injury	TRUE	reported	textfile	2	200288718	0.0118697	8.37954e-06	17579	Subdoligranulum	TRUE	reported	LrMjEN	textfile	2	TRUE	NA
rs1667315	G	A	G	A	0.0485017	-0.0815889	0.4374	0.609104	FALSE	FALSE	FALSE	q9yPzw	231544032	0.0259735	0.0366427	Focal brain injury	TRUE	reported	textfile	2	232408743	0.0107452	6.72143e-06	17586	Subdoligranulum	TRUE	reported	LrMjEN	textfile	2	TRUE	NA
rs16962433	A	T	A	T	0.0855999	-0.117296	0.1083	0.0631177	FALSE	TRUE	FALSE	q9yPzw	13590558	0.113288	0.0740698	Focal brain injury	TRUE	reported	textfile	16	13684415	0.0189213	7.64534e-06	15857	Subdoligranulum	TRUE	reported	LrMjEN	textfile	2	TRUE	NA
rs2114677	C	T	C	T	-0.104176	-0.0485783	0.0557	0.884443	FALSE	FALSE	FALSE	q9yPzw	123713421	0.385633	0.0559939	Focal brain injury	TRUE	reported	textfile	10	125472937	0.0230829	2.71726e-06	15566	Subdoligranulum	TRUE	reported	LrMjEN	textfile	2	TRUE	NA
rs2171249	C	T	C	T	0.106744	-0.117452	0.0736	0.924795	FALSE	FALSE	FALSE	q9yPzw	153372894	0.088636	0.0689826	Focal brain injury	TRUE	reported	textfile	6	153694029	0.0233213	4.50556e-06	14679	Subdoligranulum	TRUE	reported	LrMjEN	textfile	2	TRUE	NA
rs35940633	G	A	G	A	-0.0511008	-0.0581942	0.3628	0.674554	FALSE	FALSE	FALSE	q9yPzw	86467554	0.126523	0.0380862	Focal brain injury	TRUE	reported	textfile	14	86933898	0.011001	4.21698e-06	17582	Subdoligranulum	TRUE	reported	LrMjEN	textfile	2	TRUE	NA
rs3761728	T	G	T	G	-0.0543458	0.0177624	0.2425	0.748018	FALSE	FALSE	FALSE	q9yPzw	48988868	0.666201	0.0411768	Focal brain injury	TRUE	reported	textfile	4	48990885	0.0118866	3.86747e-06	17570	Subdoligranulum	TRUE	reported	LrMjEN	textfile	2	TRUE	NA
rs4347804	A	G	A	G	0.166063	-0.0728575	0.0417	0.967808	FALSE	FALSE	FALSE	q9yPzw	217351124	0.474055	0.101771	Focal brain injury	TRUE	reported	textfile	2	218215847	0.0357483	2.18405e-06	4312	Subdoligranulum	TRUE	reported	LrMjEN	textfile	2	TRUE	NA
rs6555306	T	C	T	C	-0.0740777	-0.0747434	0.1223	0.858357	FALSE	FALSE	FALSE	q9yPzw	4671270	0.143073	0.0510388	Focal brain injury	TRUE	reported	textfile	5	4671383	0.0155463	2.80664e-06	17591	Subdoligranulum	TRUE	reported	LrMjEN	textfile	2	TRUE	NA
rs75158211	T	C	T	C	-0.072343	-0.0634769	0.1113	0.851965	FALSE	FALSE	FALSE	q9yPzw	29153787	0.206963	0.0503002	Focal brain injury	TRUE	reported	textfile	19	29644694	0.015933	7.52162e-06	17165	Subdoligranulum	TRUE	reported	LrMjEN	textfile	2	TRUE	NA
rs76528319	G	T	G	T	-0.143279	-0.0819507	0.0398	0.916767	FALSE	FALSE	FALSE	q9yPzw	118463753	0.203329	0.0644204	Focal brain injury	TRUE	reported	textfile	5	117799448	0.0310662	7.41394e-06	8468	Subdoligranulum	TRUE	reported	LrMjEN	textfile	2	TRUE	NA
rs76664262	T	A	T	A	0.0834078	0.0139952	0.0934	0.112019	FALSE	TRUE	FALSE	q9yPzw	183998620	0.805717	0.0569014	Focal brain injury	TRUE	reported	textfile	3	183716408	0.0185357	4.87344e-06	16712	Subdoligranulum	TRUE	reported	LrMjEN	textfile	2	TRUE	NA
rs10070053	A	G	A	G	0.0594312	0.082038	0.4076	0.585029	FALSE	FALSE	FALSE	q9yPzw	34794684	0.0239249	0.0363268	Focal brain injury	TRUE	reported	textfile	5	34794789	0.0135375	7.64883e-06	11473	Coprococcus2	TRUE	reported	sYNcil	textfile	2	TRUE	NA
rs12634070	T	C	T	C	0.0736486	0.0438345	0.1928	0.742348	FALSE	FALSE	FALSE	q9yPzw	180827092	0.283932	0.0409084	Focal brain injury	TRUE	reported	textfile	3	180544880	0.0164921	9.95104e-06	11457	Coprococcus2	TRUE	reported	sYNcil	textfile	2	TRUE	NA
rs2482516	C	T	C	T	0.0754415	0.094046	0.2256	0.773123	FALSE	FALSE	FALSE	q9yPzw	25554070	0.0278927	0.0427716	Focal brain injury	TRUE	reported	textfile	9	25554068	0.0164619	4.72333e-06	11483	Coprococcus2	TRUE	reported	sYNcil	textfile	2	TRUE	NA
rs35890118	A	G	A	G	-0.066536	-0.0245303	0.3171	0.74474	FALSE	FALSE	FALSE	q9yPzw	127917495	0.549954	0.0410323	Focal brain injury	TRUE	reported	textfile	10	129715759	0.0147661	8.25962e-06	11478	Coprococcus2	TRUE	reported	sYNcil	textfile	2	TRUE	NA
rs59936925	A	T	A	T	0.117085	-0.10242	0.1004	0.110285	FALSE	TRUE	FALSE	q9yPzw	50650233	0.0715962	0.0568473	Focal brain injury	TRUE	reported	textfile	20	49266770	0.0233995	9.37545e-07	10931	Coprococcus2	TRUE	reported	sYNcil	textfile	2	TRUE	NA
rs61823518	A	C	A	C	-0.0955381	0.00927694	0.0954	0.894273	FALSE	FALSE	FALSE	q9yPzw	223514894	0.873491	0.058263	Focal brain injury	TRUE	reported	textfile	1	223688236	0.0215724	6.68258e-06	10980	Coprococcus2	TRUE	reported	sYNcil	textfile	2	TRUE	NA
rs6677933	C	T	C	T	-0.0804405	-0.0117972	0.2416	0.852491	FALSE	FALSE	FALSE	q9yPzw	111596386	0.816183	0.0507497	Focal brain injury	TRUE	reported	textfile	1	112139008	0.0164216	1.18501e-06	11483	Coprococcus2	TRUE	reported	sYNcil	textfile	2	TRUE	NA
rs72680320	T	C	T	C	-0.0649382	0.0071533	0.4135	0.66339	FALSE	FALSE	FALSE	q9yPzw	130204631	0.850864	0.0380461	Focal brain injury	TRUE	reported	textfile	4	131125786	0.013919	2.27115e-06	11009	Coprococcus2	TRUE	reported	sYNcil	textfile	2	TRUE	NA
rs9426473	A	G	A	G	0.0727361	-0.0149868	0.2793	0.740535	FALSE	FALSE	FALSE	q9yPzw	4150395	0.711807	0.0405673	Focal brain injury	TRUE	reported	textfile	1	4210455	0.0161662	6.30687e-06	11486	Coprococcus2	TRUE	reported	sYNcil	textfile	2	TRUE	NA
rs1007475	G	T	G	T	0.118065	-0.0128106	0.2942	0.72169	FALSE	FALSE	FALSE	q9yPzw	148082269	0.749119	0.0400579	Focal brain injury	TRUE	reported	textfile	6	148403405	0.0261271	7.92312e-06	3482	Butyrivibrio	TRUE	reported	wdVyUq	textfile	2	TRUE	NA
rs11761679	T	C	T	C	0.154775	0.0226002	0.1561	0.859227	FALSE	FALSE	FALSE	q9yPzw	150899841	0.660935	0.0515255	Focal brain injury	TRUE	reported	textfile	7	150596929	0.0321539	2.20231e-06	3482	Butyrivibrio	TRUE	reported	wdVyUq	textfile	2	TRUE	NA
rs142855850	A	G	A	G	0.205013	-0.00661059	0.1014	0.902204	FALSE	FALSE	FALSE	q9yPzw	22298971	0.913023	0.060522	Focal brain injury	TRUE	reported	textfile	10	22587900	0.0457138	6.85543e-06	3234	Butyrivibrio	TRUE	reported	wdVyUq	textfile	2	TRUE	NA
rs16934069	T	C	T	C	-0.133784	0.0556452	0.1988	0.820108	FALSE	FALSE	FALSE	q9yPzw	116930885	0.236593	0.0470156	Focal brain injury	TRUE	reported	textfile	9	119693164	0.0299444	8.8591e-06	3482	Butyrivibrio	TRUE	reported	wdVyUq	textfile	2	TRUE	NA
rs16941336	C	T	C	T	0.127488	0.0293924	0.2644	0.768842	FALSE	FALSE	FALSE	q9yPzw	20672384	0.490454	0.0426231	Focal brain injury	TRUE	reported	textfile	17	20575697	0.0267936	1.53182e-06	3482	Butyrivibrio	TRUE	reported	wdVyUq	textfile	2	TRUE	NA
rs17163238	G	A	G	A	0.140987	-0.0704772	0.1998	0.807944	FALSE	FALSE	FALSE	q9yPzw	129640328	0.119548	0.0452742	Focal brain injury	TRUE	reported	textfile	5	128976021	0.0309117	5.51196e-06	3482	Butyrivibrio	TRUE	reported	wdVyUq	textfile	2	TRUE	NA
rs4537857	T	C	T	C	-0.12459	0.0253689	0.2922	0.668124	FALSE	FALSE	FALSE	q9yPzw	26718529	0.503446	0.0379163	Focal brain injury	TRUE	reported	textfile	13	27292666	0.0260992	1.80192e-06	3482	Butyrivibrio	TRUE	reported	wdVyUq	textfile	2	TRUE	NA
rs486484	A	G	A	G	-0.108349	-0.0205602	0.4712	0.575728	FALSE	FALSE	FALSE	q9yPzw	830864	0.570684	0.0362586	Focal brain injury	TRUE	reported	textfile	20	811507	0.0240008	6.61084e-06	3456	Butyrivibrio	TRUE	reported	wdVyUq	textfile	2	TRUE	NA
rs4928024	A	G	A	G	-0.17471	0.0657603	0.0984	0.815009	FALSE	FALSE	FALSE	q9yPzw	54254476	0.153357	0.046058	Focal brain injury	TRUE	reported	textfile	3	54288503	0.0389333	8.18641e-06	3481	Butyrivibrio	TRUE	reported	wdVyUq	textfile	2	TRUE	NA
rs72723662	C	T	C	T	0.224078	-0.0419382	0.1004	0.858137	FALSE	FALSE	FALSE	q9yPzw	75599220	0.424161	0.0524737	Focal brain injury	TRUE	reported	textfile	14	76065563	0.0449336	7.86241e-07	3073	Butyrivibrio	TRUE	reported	wdVyUq	textfile	2	TRUE	NA
rs7412979	C	G	C	G	0.186779	-0.0294182	0.0875	0.0810804	FALSE	TRUE	FALSE	q9yPzw	235417331	0.655123	0.0658631	Focal brain injury	TRUE	reported	textfile	1	235580646	0.0389112	1.70567e-06	3480	Butyrivibrio	TRUE	reported	wdVyUq	textfile	2	TRUE	NA
rs74622183	A	G	A	G	-0.201027	-0.0669311	0.0875	0.911078	FALSE	FALSE	FALSE	q9yPzw	33681771	0.28767	0.0629498	Focal brain injury	TRUE	reported	textfile	14	34150977	0.0428204	2.45748e-06	3478	Butyrivibrio	TRUE	reported	wdVyUq	textfile	2	TRUE	NA
rs77356209	T	C	T	C	0.216874	0.00656433	0.0477	0.954227	FALSE	FALSE	FALSE	q9yPzw	10267736	0.939002	0.0857807	Focal brain injury	TRUE	reported	textfile	18	10267733	0.0483299	6.6643e-06	3379	Butyrivibrio	TRUE	reported	wdVyUq	textfile	2	TRUE	NA
rs7752361	A	G	A	G	-0.11923	0.0509861	0.504	0.518598	FALSE	FALSE	FALSE	q9yPzw	111459502	0.154304	0.0357925	Focal brain injury	TRUE	reported	textfile	6	111780705	0.0239975	7.69113e-07	3481	Butyrivibrio	TRUE	reported	wdVyUq	textfile	2	TRUE	NA
rs7763512	G	A	G	A	0.119846	0.0255537	0.3827	0.57801	FALSE	FALSE	FALSE	q9yPzw	21959860	0.480552	0.036225	Focal brain injury	TRUE	reported	textfile	6	21960091	0.0253367	3.10655e-06	3259	Butyrivibrio	TRUE	reported	wdVyUq	textfile	2	TRUE	NA
rs9349693	A	G	A	G	0.117973	0.0165516	0.3111	0.708642	FALSE	FALSE	FALSE	q9yPzw	54074926	0.673718	0.0393102	Focal brain injury	TRUE	reported	textfile	6	53939724	0.0259861	5.54958e-06	3482	Butyrivibrio	TRUE	reported	wdVyUq	textfile	2	TRUE	NA
rs10084203	A	G	A	G	0.0549699	-0.0617773	0.2416	0.86973	FALSE	FALSE	FALSE	q9yPzw	190439423	0.247176	0.0533835	Focal brain injury	TRUE	reported	textfile	2	191304149	0.0123563	8.58646e-06	17135	Butyricicoccus	TRUE	reported	7ynbPZ	textfile	2	TRUE	NA
rs12034718	A	G	A	G	0.0701199	-0.0799287	0.165	0.776245	FALSE	FALSE	FALSE	q9yPzw	66913912	0.0613635	0.0427228	Focal brain injury	TRUE	reported	textfile	1	67379595	0.0158213	9.57686e-06	16237	Butyricicoccus	TRUE	reported	7ynbPZ	textfile	2	TRUE	NA
rs12585793	T	C	T	C	-0.262206	0.0931603	0.0527	0.971411	FALSE	FALSE	FALSE	q9yPzw	26444103	0.389214	0.108195	Focal brain injury	TRUE	reported	textfile	13	27018240	0.0564729	5.79191e-06	3135	Butyricicoccus	TRUE	reported	7ynbPZ	textfile	2	TRUE	NA
rs2017189	G	T	G	T	-0.0506956	-0.0502997	0.4215	0.528477	FALSE	FALSE	FALSE	q9yPzw	7458426	0.159202	0.0357303	Focal brain injury	TRUE	reported	textfile	4	7460153	0.011024	3.87256e-06	17133	Butyricicoccus	TRUE	reported	7ynbPZ	textfile	2	TRUE	NA
rs4962426	G	T	G	T	0.0614216	-0.0328795	0.1978	0.804669	FALSE	FALSE	FALSE	q9yPzw	125219639	0.468069	0.045312	Focal brain injury	TRUE	reported	textfile	10	126908208	0.0135979	7.3849e-06	16889	Butyricicoccus	TRUE	reported	7ynbPZ	textfile	2	TRUE	NA
rs56221232	T	C	T	C	0.0828027	-0.0428543	0.1083	0.898853	FALSE	FALSE	FALSE	q9yPzw	152596896	0.47087	0.059432	Focal brain injury	TRUE	reported	textfile	2	153453410	0.0167401	7.6194e-07	17133	Butyricicoccus	TRUE	reported	7ynbPZ	textfile	2	TRUE	NA
rs62478070	T	G	T	G	0.224039	-0.0158339	0.0437	0.974112	FALSE	FALSE	FALSE	q9yPzw	157895458	0.889158	0.113611	Focal brain injury	TRUE	reported	textfile	7	157688150	0.0494959	5.9377e-06	4007	Butyricicoccus	TRUE	reported	7ynbPZ	textfile	2	TRUE	NA
rs7322368	T	C	T	C	0.0815733	-0.0598856	0.0845	0.908851	FALSE	FALSE	FALSE	q9yPzw	99561736	0.337955	0.0624971	Focal brain injury	TRUE	reported	textfile	13	100213990	0.0183167	5.5178e-06	17134	Butyricicoccus	TRUE	reported	7ynbPZ	textfile	2	TRUE	NA
rs75238760	T	A	T	A	0.0619423	0.0303744	0.1938	0.133389	FALSE	TRUE	FALSE	q9yPzw	25319149	0.569348	0.053381	Focal brain injury	TRUE	reported	textfile	18	22899113	0.0139942	6.797e-06	17022	Butyricicoccus	TRUE	reported	7ynbPZ	textfile	2	TRUE	NA
rs10090365	A	G	A	G	-0.0834413	-0.0533531	0.5586	0.522241	FALSE	FALSE	FALSE	q9yPzw	137625956	0.135155	0.0357097	Focal brain injury	TRUE	reported	textfile	8	138638199	0.0180989	4.17309e-06	6145	CandidatusSoleaferrea	TRUE	reported	zSqtB1	textfile	2	TRUE	NA
rs10809135	T	C	T	C	0.0834858	-0.0538956	0.4911	0.555565	FALSE	FALSE	FALSE	q9yPzw	10611282	0.139068	0.0364339	Focal brain injury	TRUE	reported	textfile	9	10611282	0.0182426	5.47174e-06	5999	CandidatusSoleaferrea	TRUE	reported	zSqtB1	textfile	2	TRUE	NA
rs11153159	G	C	G	C	-0.12805	0.0484255	0.1292	0.141045	FALSE	TRUE	FALSE	q9yPzw	109055444	0.344194	0.0511945	Focal brain injury	TRUE	reported	textfile	6	109376647	0.0285446	4.41523e-06	6101	CandidatusSoleaferrea	TRUE	reported	zSqtB1	textfile	2	TRUE	NA
rs2193878	T	A	T	A	0.228255	0.286032	0.0487	0.0242043	FALSE	TRUE	FALSE	q9yPzw	190631260	0.0145905	0.117111	Focal brain injury	TRUE	reported	textfile	3	190349049	0.0509241	9.45546e-06	3088	CandidatusSoleaferrea	TRUE	reported	zSqtB1	textfile	2	TRUE	NA
rs36155147	C	T	C	T	0.104966	-0.0118723	0.3618	0.660341	FALSE	FALSE	FALSE	q9yPzw	312402	0.759829	0.0388358	Focal brain injury	TRUE	reported	textfile	7	352368	0.0240995	5.41138e-06	5958	CandidatusSoleaferrea	TRUE	reported	zSqtB1	textfile	2	TRUE	NA
rs4294381	T	C	T	C	0.112197	-0.000604904	0.1799	0.843127	FALSE	FALSE	FALSE	q9yPzw	224500405	0.990212	0.0493081	Focal brain injury	TRUE	reported	textfile	1	224688107	0.023186	1.3685e-06	6145	CandidatusSoleaferrea	TRUE	reported	zSqtB1	textfile	2	TRUE	NA
rs4678258	T	C	T	C	0.0986136	-0.00538773	0.2763	0.756229	FALSE	FALSE	FALSE	q9yPzw	138226350	0.897485	0.0418173	Focal brain injury	TRUE	reported	textfile	3	137945192	0.0215646	5.53183e-06	6101	CandidatusSoleaferrea	TRUE	reported	zSqtB1	textfile	2	TRUE	NA
rs6489992	A	G	A	G	-0.0840437	-0.0134091	0.3847	0.629527	FALSE	FALSE	FALSE	q9yPzw	114914964	0.717973	0.0371269	Focal brain injury	TRUE	reported	textfile	12	115352769	0.0187031	7.88786e-06	6142	CandidatusSoleaferrea	TRUE	reported	zSqtB1	textfile	2	TRUE	NA
rs6494306	A	G	A	G	-0.0969304	-0.033785	0.1968	0.676412	FALSE	FALSE	FALSE	q9yPzw	62102341	0.375325	0.0381087	Focal brain injury	TRUE	reported	textfile	15	62394540	0.0214221	5.80051e-06	6145	CandidatusSoleaferrea	TRUE	reported	zSqtB1	textfile	2	TRUE	NA
rs7400877	T	C	T	C	-0.0951085	0.0575201	0.2505	0.787545	FALSE	FALSE	FALSE	q9yPzw	75937199	0.18706	0.0435981	Focal brain injury	TRUE	reported	textfile	14	76403542	0.0212799	9.29448e-06	6145	CandidatusSoleaferrea	TRUE	reported	zSqtB1	textfile	2	TRUE	NA
rs830149	C	G	C	G	0.184647	0.0436406	0.0586	0.059135	FALSE	TRUE	FALSE	q9yPzw	47488184	0.561785	0.0752175	Focal brain injury	TRUE	reported	textfile	19	47991441	0.0397237	9.58382e-06	5065	CandidatusSoleaferrea	TRUE	reported	zSqtB1	textfile	2	TRUE	NA
rs9973954	A	G	A	G	0.0892075	-0.026734	0.3062	0.643442	FALSE	FALSE	FALSE	q9yPzw	19686146	0.475329	0.0374512	Focal brain injury	TRUE	reported	textfile	2	19885907	0.0195401	5.94796e-06	6145	CandidatusSoleaferrea	TRUE	reported	zSqtB1	textfile	2	TRUE	NA
rs10093861	G	A	G	A	-0.0568869	-0.00292787	0.498	0.591539	FALSE	FALSE	FALSE	q9yPzw	120232167	0.935716	0.0363009	Focal brain injury	TRUE	reported	textfile	8	121244406	0.0121152	3.05624e-06	13772	LachnospiraceaeFCS020group	TRUE	reported	kGoSX1	textfile	2	TRUE	NA
rs113859143	G	C	G	C	-0.108906	0.0173451	0.0845	0.0564932	FALSE	TRUE	FALSE	q9yPzw	110067863	0.824056	0.0780143	Focal brain injury	TRUE	reported	textfile	5	109403564	0.0242055	2.5545e-06	13238	LachnospiraceaeFCS020group	TRUE	reported	kGoSX1	textfile	2	TRUE	NA
rs12078956	C	G	C	G	0.106101	0.0464763	0.1213	0.108966	FALSE	TRUE	FALSE	q9yPzw	34862975	0.421598	0.0578314	Focal brain injury	TRUE	reported	textfile	1	35328576	0.0222904	2.15431e-06	13101	LachnospiraceaeFCS020group	TRUE	reported	kGoSX1	textfile	2	TRUE	NA
rs1254846	G	A	G	A	0.105963	-0.00886512	0.0915	0.855961	FALSE	FALSE	FALSE	q9yPzw	43850646	0.862486	0.0511811	Focal brain injury	TRUE	reported	textfile	10	44346094	0.0232501	5.59664e-06	13172	LachnospiraceaeFCS020group	TRUE	reported	kGoSX1	textfile	2	TRUE	NA
rs1363769	T	C	T	C	-0.200628	0.0367364	0.0328	0.967765	FALSE	FALSE	FALSE	q9yPzw	17754496	0.71795	0.101706	Focal brain injury	TRUE	reported	textfile	19	17865305	0.0449372	1.58163e-06	3555	LachnospiraceaeFCS020group	TRUE	reported	kGoSX1	textfile	2	TRUE	NA
rs2322265	C	T	C	T	-0.0666305	0.00333612	0.2555	0.733504	FALSE	FALSE	FALSE	q9yPzw	165666933	0.934986	0.040897	Focal brain injury	TRUE	reported	textfile	4	166588085	0.0141577	5.20809e-06	13772	LachnospiraceaeFCS020group	TRUE	reported	kGoSX1	textfile	2	TRUE	NA
rs2862811	T	C	T	C	0.0564927	0.0254647	0.4543	0.698569	FALSE	FALSE	FALSE	q9yPzw	166278627	0.514054	0.0390242	Focal brain injury	TRUE	reported	textfile	3	165996415	0.0121736	3.91911e-06	13772	LachnospiraceaeFCS020group	TRUE	reported	kGoSX1	textfile	2	TRUE	NA
rs35035870	T	C	T	C	-0.190615	0.153908	0.0358	0.960465	FALSE	FALSE	FALSE	q9yPzw	3227646	0.0973845	0.0928463	Focal brain injury	TRUE	reported	textfile	11	3248876	0.0414403	2.62028e-06	5642	LachnospiraceaeFCS020group	TRUE	reported	kGoSX1	textfile	2	TRUE	NA
rs369444	C	G	C	G	0.125481	0.002237	0.0636	0.0718065	FALSE	TRUE	FALSE	q9yPzw	23619986	0.974069	0.0688201	Focal brain injury	TRUE	reported	textfile	16	23631307	0.0259008	3.14826e-06	12465	LachnospiraceaeFCS020group	TRUE	reported	kGoSX1	textfile	2	TRUE	NA
rs3999074	G	T	G	T	-0.0550587	-0.0231507	0.4781	0.508129	FALSE	FALSE	FALSE	q9yPzw	63803887	0.518849	0.0358858	Focal brain injury	TRUE	reported	textfile	10	65563647	0.0121847	6.55048e-06	13772	LachnospiraceaeFCS020group	TRUE	reported	kGoSX1	textfile	2	TRUE	NA
rs4452603	T	G	T	G	0.0604208	0.0465123	0.2863	0.72732	FALSE	FALSE	FALSE	q9yPzw	71256565	0.250308	0.0404594	Focal brain injury	TRUE	reported	textfile	6	71966268	0.0135965	8.9819e-06	13487	LachnospiraceaeFCS020group	TRUE	reported	kGoSX1	textfile	2	TRUE	NA
rs7249113	G	A	G	A	0.0679483	0.00651897	0.2813	0.701795	FALSE	FALSE	FALSE	q9yPzw	2571234	0.867995	0.0392223	Focal brain injury	TRUE	reported	textfile	19	2571232	0.0133496	3.72097e-07	13534	LachnospiraceaeFCS020group	TRUE	reported	kGoSX1	textfile	2	TRUE	NA
rs72793667	A	G	A	G	-0.116881	0.0255042	0.0835	0.959611	FALSE	FALSE	FALSE	q9yPzw	53719294	0.782348	0.0923197	Focal brain injury	TRUE	reported	textfile	2	53946431	0.0246589	1.63421e-06	12396	LachnospiraceaeFCS020group	TRUE	reported	kGoSX1	textfile	2	TRUE	NA
rs9308097	A	G	A	G	0.055381	-0.0264179	0.4523	0.506362	FALSE	FALSE	FALSE	q9yPzw	164865326	0.458837	0.035663	Focal brain injury	TRUE	reported	textfile	4	165786478	0.0123659	7.4729e-06	13542	LachnospiraceaeFCS020group	TRUE	reported	kGoSX1	textfile	2	TRUE	NA
rs9788306	C	T	C	T	-0.062804	0.0217913	0.2843	0.71238	FALSE	FALSE	FALSE	q9yPzw	39845177	0.582146	0.0396023	Focal brain injury	TRUE	reported	textfile	13	40419314	0.0130744	1.38618e-06	13772	LachnospiraceaeFCS020group	TRUE	reported	kGoSX1	textfile	2	TRUE	NA
rs10093869	A	G	A	G	-0.0577795	0.00131542	0.3757	0.576618	FALSE	FALSE	FALSE	q9yPzw	1318658	0.971026	0.0362155	Focal brain injury	TRUE	reported	textfile	8	1266824	0.0125389	3.67441e-06	14218	Odoribacter	TRUE	reported	SECmIT	textfile	2	TRUE	NA
rs10423795	C	T	C	T	0.0550695	-0.0325283	0.4066	0.61745	FALSE	FALSE	FALSE	q9yPzw	49019831	0.377895	0.0368893	Focal brain injury	TRUE	reported	textfile	19	49523088	0.0121164	6.57936e-06	14135	Odoribacter	TRUE	reported	SECmIT	textfile	2	TRUE	NA
rs16918425	A	T	A	T	0.0999781	0.149239	0.0746	0.0479134	FALSE	TRUE	FALSE	q9yPzw	6827129	0.0779363	0.0846608	Focal brain injury	TRUE	reported	textfile	11	6848360	0.0223785	8.85048e-06	13689	Odoribacter	TRUE	reported	SECmIT	textfile	2	TRUE	NA
rs28417404	A	G	A	G	-0.0726896	0.120782	0.169	0.903539	FALSE	FALSE	FALSE	q9yPzw	70477507	0.0470923	0.0608332	Focal brain injury	TRUE	reported	textfile	14	70944224	0.0161372	3.68032e-06	14698	Odoribacter	TRUE	reported	SECmIT	textfile	2	TRUE	NA
rs4793970	A	G	A	G	-0.0576329	0.0263892	0.3012	0.636835	FALSE	FALSE	FALSE	q9yPzw	48686600	0.478659	0.0372486	Focal brain injury	TRUE	reported	textfile	17	46763962	0.0129154	6.02696e-06	14687	Odoribacter	TRUE	reported	SECmIT	textfile	2	TRUE	NA
rs6856150	G	A	G	A	0.0881922	-0.0408073	0.1183	0.877145	FALSE	FALSE	FALSE	q9yPzw	11905935	0.455069	0.0546289	Focal brain injury	TRUE	reported	textfile	4	11907559	0.0194146	6.0595e-06	14597	Odoribacter	TRUE	reported	SECmIT	textfile	2	TRUE	NA
rs74553962	T	G	T	G	0.121449	0.0189867	0.0626	0.924037	FALSE	FALSE	FALSE	q9yPzw	68765245	0.780247	0.0680534	Focal brain injury	TRUE	reported	textfile	8	69677480	0.0264106	9.48684e-06	11803	Odoribacter	TRUE	reported	SECmIT	textfile	2	TRUE	NA
rs77779484	G	A	G	A	-0.133489	-0.0488521	0.0586	0.939648	FALSE	FALSE	FALSE	q9yPzw	67262163	0.515101	0.0750514	Focal brain injury	TRUE	reported	textfile	12	67655943	0.0268526	6.56256e-07	11935	Odoribacter	TRUE	reported	SECmIT	textfile	2	TRUE	NA
rs10098492	T	C	T	C	0.132323	-0.0499433	0.0905	0.941834	FALSE	FALSE	FALSE	q9yPzw	112097527	0.512301	0.0762191	Focal brain injury	TRUE	reported	textfile	8	113109756	0.0293688	6.40572e-06	7361	Enterorhabdus	TRUE	reported	TUL5f4	textfile	2	TRUE	NA
rs114731706	T	G	T	G	0.182308	-0.0121377	0.0835	0.967598	FALSE	FALSE	FALSE	q9yPzw	19412192	0.906	0.102787	Focal brain injury	TRUE	reported	textfile	2	19611953	0.0382298	2.17342e-06	5956	Enterorhabdus	TRUE	reported	TUL5f4	textfile	2	TRUE	NA
rs2051957	C	T	C	T	0.0843291	-0.0995172	0.2346	0.800258	FALSE	FALSE	FALSE	q9yPzw	90080569	0.0264545	0.0448382	Focal brain injury	TRUE	reported	textfile	7	89709883	0.0189864	8.89859e-06	7524	Enterorhabdus	TRUE	reported	TUL5f4	textfile	2	TRUE	NA
rs3017103	A	G	A	G	0.0980897	-0.0254174	0.1899	0.807765	FALSE	FALSE	FALSE	q9yPzw	62406721	0.575725	0.0454174	Focal brain injury	TRUE	reported	textfile	11	62174193	0.0208995	2.94044e-06	7524	Enterorhabdus	TRUE	reported	TUL5f4	textfile	2	TRUE	NA
rs73331712	T	C	T	C	0.26199	0.0651383	0.0427	0.95871	FALSE	FALSE	FALSE	q9yPzw	69121322	0.469111	0.0899792	Focal brain injury	TRUE	reported	textfile	12	69515102	0.055123	4.84923e-06	3109	Enterorhabdus	TRUE	reported	TUL5f4	textfile	2	TRUE	NA
rs77655283	G	A	G	A	0.132988	-0.0471665	0.0686	0.929595	FALSE	FALSE	FALSE	q9yPzw	235531235	0.499494	0.0698467	Focal brain injury	TRUE	reported	textfile	2	236439879	0.0298306	5.88042e-06	7494	Enterorhabdus	TRUE	reported	TUL5f4	textfile	2	TRUE	NA
rs7923280	A	T	A	T	0.0860019	-0.0402918	0.3946	0.282821	FALSE	TRUE	FALSE	q9yPzw	19991683	0.314997	0.0400997	Focal brain injury	TRUE	reported	textfile	10	20280612	0.0169148	5.23856e-07	7524	Enterorhabdus	TRUE	reported	TUL5f4	textfile	2	TRUE	NA
rs1010560	C	A	C	A	0.0580232	-5.73516e-05	0.2962	0.732725	FALSE	FALSE	FALSE	q9yPzw	29927454	0.99887	0.0404966	Focal brain injury	TRUE	reported	textfile	1	30400301	0.0122722	1.95915e-06	16723	Coprococcus1	TRUE	reported	ff6jGN	textfile	2	TRUE	NA
rs12794898	G	T	G	T	0.0903299	0.0246076	0.0944	0.870138	FALSE	FALSE	FALSE	q9yPzw	124684165	0.644272	0.0532937	Focal brain injury	TRUE	reported	textfile	11	124554061	0.0197212	4.91531e-06	15186	Coprococcus1	TRUE	reported	ff6jGN	textfile	2	TRUE	NA
rs12886051	G	C	G	C	-0.0521782	-0.0258868	0.3429	0.295641	FALSE	TRUE	FALSE	q9yPzw	29429250	0.510125	0.0393034	Focal brain injury	TRUE	reported	textfile	14	29898456	0.0118051	8.00779e-06	16633	Coprococcus1	TRUE	reported	ff6jGN	textfile	2	TRUE	NA
rs1519491	T	C	T	C	0.0499197	0.0203297	0.4085	0.602329	FALSE	FALSE	FALSE	q9yPzw	21856898	0.577895	0.0365338	Focal brain injury	TRUE	reported	textfile	2	22079770	0.0113558	8.95283e-06	16733	Coprococcus1	TRUE	reported	ff6jGN	textfile	2	TRUE	NA
rs1576241	A	G	A	G	-0.0510343	-0.00918975	0.4394	0.618773	FALSE	FALSE	FALSE	q9yPzw	71819574	0.803395	0.0369133	Focal brain injury	TRUE	reported	textfile	6	72529277	0.0109535	3.32862e-06	16729	Coprococcus1	TRUE	reported	ff6jGN	textfile	2	TRUE	NA
rs2907920	A	G	A	G	0.0561173	0.070628	0.2903	0.716046	FALSE	FALSE	FALSE	q9yPzw	2600719	0.0759259	0.0397943	Focal brain injury	TRUE	reported	textfile	19	2600717	0.0126824	7.65327e-06	16040	Coprococcus1	TRUE	reported	ff6jGN	textfile	2	TRUE	NA
rs4277593	G	A	G	A	-0.0585649	-0.0261129	0.4831	0.589667	FALSE	FALSE	FALSE	q9yPzw	4338773	0.472803	0.0363727	Focal brain injury	TRUE	reported	textfile	20	4319420	0.0109914	1.13969e-07	16651	Coprococcus1	TRUE	reported	ff6jGN	textfile	2	TRUE	NA
rs56405618	A	G	A	G	-0.08963	-0.0441349	0.1113	0.884447	FALSE	FALSE	FALSE	q9yPzw	173547165	0.429213	0.0558289	Focal brain injury	TRUE	reported	textfile	4	174468316	0.0186508	1.57195e-06	16379	Coprococcus1	TRUE	reported	ff6jGN	textfile	2	TRUE	NA
rs73031725	T	C	T	C	0.167591	0.0483746	0.0606	0.968411	FALSE	FALSE	FALSE	q9yPzw	134752388	0.63991	0.103404	Focal brain injury	TRUE	reported	textfile	11	134622282	0.0355224	1.97917e-06	7206	Coprococcus1	TRUE	reported	ff6jGN	textfile	2	TRUE	NA
rs73167075	T	C	T	C	0.0573137	0.0816681	0.2396	0.788885	FALSE	FALSE	FALSE	q9yPzw	165975355	0.0625936	0.0438588	Focal brain injury	TRUE	reported	textfile	3	165693143	0.0127573	8.56864e-06	16733	Coprococcus1	TRUE	reported	ff6jGN	textfile	2	TRUE	NA
rs74101919	T	C	T	C	-0.0718989	0.0492853	0.1869	0.89175	FALSE	FALSE	FALSE	q9yPzw	94958765	0.393899	0.057808	Focal brain injury	TRUE	reported	textfile	1	95424321	0.0144651	1.03291e-06	16732	Coprococcus1	TRUE	reported	ff6jGN	textfile	2	TRUE	NA
rs7784490	C	G	C	G	-0.0518543	-0.0152221	0.3887	0.333333	FALSE	TRUE	FALSE	q9yPzw	132872075	0.687453	0.0378364	Focal brain injury	TRUE	reported	textfile	7	132556835	0.0113136	4.55233e-06	16733	Coprococcus1	TRUE	reported	ff6jGN	textfile	2	TRUE	NA
rs946513	C	T	C	T	0.205899	-0.0992703	0.0547	0.953418	FALSE	FALSE	FALSE	q9yPzw	15871821	0.254851	0.0871827	Focal brain injury	TRUE	reported	textfile	10	15913820	0.0460018	8.61855e-06	4310	Coprococcus1	TRUE	reported	ff6jGN	textfile	2	TRUE	NA
rs10131724	A	C	A	C	-0.199832	0.0577829	0.0636	0.899879	FALSE	FALSE	FALSE	q9yPzw	51752348	0.338458	0.0603656	Focal brain injury	TRUE	reported	textfile	14	52219066	0.0414577	2.38663e-06	5071	Eubacteriumruminantiumgroup	TRUE	reported	74MOBq	textfile	2	TRUE	NA
rs10923018	G	A	G	A	0.0726438	0.04142	0.4722	0.421834	FALSE	FALSE	FALSE	q9yPzw	88057716	0.252173	0.0361719	Focal brain injury	TRUE	reported	textfile	1	88523399	0.0160924	6.79541e-06	7739	Eubacteriumruminantiumgroup	TRUE	reported	74MOBq	textfile	2	TRUE	NA
rs112375806	T	A	T	A	0.143141	0.0520774	0.1074	0.141065	FALSE	TRUE	FALSE	q9yPzw	48353736	0.314229	0.0517468	Focal brain injury	TRUE	reported	textfile	22	48749548	0.0293757	5.82166e-06	7123	Eubacteriumruminantiumgroup	TRUE	reported	74MOBq	textfile	2	TRUE	NA
rs11637981	G	T	G	T	-0.073258	0.0353306	0.4841	0.445347	FALSE	FALSE	FALSE	q9yPzw	60997423	0.326191	0.035985	Focal brain injury	TRUE	reported	textfile	15	61289622	0.0160888	5.43671e-06	7718	Eubacteriumruminantiumgroup	TRUE	reported	74MOBq	textfile	2	TRUE	NA
rs13025464	T	C	T	C	-0.0737077	0.0114431	0.3827	0.596369	FALSE	FALSE	FALSE	q9yPzw	200745922	0.753946	0.0365078	Focal brain injury	TRUE	reported	textfile	2	201610645	0.0163786	6.96842e-06	7738	Eubacteriumruminantiumgroup	TRUE	reported	74MOBq	textfile	2	TRUE	NA
rs139749	C	T	C	T	-0.0845439	0.0336332	0.3419	0.658084	FALSE	FALSE	FALSE	q9yPzw	24907088	0.374992	0.037911	Focal brain injury	TRUE	reported	textfile	22	25303055	0.0171791	8.58845e-07	7314	Eubacteriumruminantiumgroup	TRUE	reported	74MOBq	textfile	2	TRUE	NA
rs16891896	G	A	G	A	-0.174787	0.164874	0.0586	0.915048	FALSE	FALSE	FALSE	q9yPzw	33897484	0.0101079	0.0641004	Focal brain injury	TRUE	reported	textfile	5	33897589	0.0390573	2.3812e-06	4753	Eubacteriumruminantiumgroup	TRUE	reported	74MOBq	textfile	2	TRUE	NA
rs17519472	C	T	C	T	0.107804	-0.0267806	0.1541	0.860994	FALSE	FALSE	FALSE	q9yPzw	30208021	0.604839	0.0517546	Focal brain injury	TRUE	reported	textfile	12	30360954	0.0233984	4.70356e-06	7710	Eubacteriumruminantiumgroup	TRUE	reported	74MOBq	textfile	2	TRUE	NA
rs209813	G	A	G	A	-0.103488	0.00357979	0.166	0.85496	FALSE	FALSE	FALSE	q9yPzw	11953400	0.943833	0.0508109	Focal brain injury	TRUE	reported	textfile	6	11953633	0.0236391	9.23146e-06	7264	Eubacteriumruminantiumgroup	TRUE	reported	74MOBq	textfile	2	TRUE	NA
rs2116427	A	G	A	G	0.0911461	0.0303489	0.2565	0.744949	FALSE	FALSE	FALSE	q9yPzw	121847301	0.458234	0.0409148	Focal brain injury	TRUE	reported	textfile	5	121182996	0.0182353	4.67364e-07	7739	Eubacteriumruminantiumgroup	TRUE	reported	74MOBq	textfile	2	TRUE	NA
rs2229917	A	G	A	G	0.153538	-0.0323773	0.0666	0.958169	FALSE	FALSE	FALSE	q9yPzw	128218658	0.719381	0.0901158	Focal brain injury	TRUE	reported	textfile	9	130980937	0.0323922	2.15894e-06	7050	Eubacteriumruminantiumgroup	TRUE	reported	74MOBq	textfile	2	TRUE	NA
rs2418654	C	T	C	T	-0.0748879	0.0310047	0.4781	0.568078	FALSE	FALSE	FALSE	q9yPzw	71020448	0.39748	0.036643	Focal brain injury	TRUE	reported	textfile	2	71247578	0.0165852	6.17247e-06	7314	Eubacteriumruminantiumgroup	TRUE	reported	74MOBq	textfile	2	TRUE	NA
rs2817174	C	T	C	T	-0.0734306	-0.0546435	0.4294	0.603979	FALSE	FALSE	FALSE	q9yPzw	3127617	0.135053	0.0365638	Focal brain injury	TRUE	reported	textfile	1	3044181	0.0163687	7.8696e-06	7710	Eubacteriumruminantiumgroup	TRUE	reported	74MOBq	textfile	2	TRUE	NA
rs57340348	T	C	T	C	-0.0979429	-0.0292694	0.2147	0.798728	FALSE	FALSE	FALSE	q9yPzw	129708969	0.512519	0.0446915	Focal brain injury	TRUE	reported	textfile	6	130030114	0.0212166	4.93278e-06	7314	Eubacteriumruminantiumgroup	TRUE	reported	74MOBq	textfile	2	TRUE	NA
rs606117	A	G	A	G	0.0833243	-0.0614462	0.332	0.728377	FALSE	FALSE	FALSE	q9yPzw	2539358	0.12642	0.0402037	Focal brain injury	TRUE	reported	textfile	9	2539358	0.018056	4.81639e-06	7263	Eubacteriumruminantiumgroup	TRUE	reported	74MOBq	textfile	2	TRUE	NA
rs6676699	G	T	G	T	-0.0888124	-0.0296045	0.2217	0.70054	FALSE	FALSE	FALSE	q9yPzw	198009151	0.448967	0.0391005	Focal brain injury	TRUE	reported	textfile	1	197978281	0.0196447	6.37979e-06	7708	Eubacteriumruminantiumgroup	TRUE	reported	74MOBq	textfile	2	TRUE	NA
rs7000472	A	G	A	G	-0.0762282	0.00492746	0.3618	0.583302	FALSE	FALSE	FALSE	q9yPzw	137614025	0.892475	0.0364529	Focal brain injury	TRUE	reported	textfile	8	138626268	0.016523	4.06848e-06	7739	Eubacteriumruminantiumgroup	TRUE	reported	74MOBq	textfile	2	TRUE	NA
rs72836424	C	T	C	T	-0.139825	8.53832e-05	0.0954	0.889244	FALSE	FALSE	FALSE	q9yPzw	127239189	0.998808	0.0571306	Focal brain injury	TRUE	reported	textfile	10	129037453	0.030069	2.62125e-06	7314	Eubacteriumruminantiumgroup	TRUE	reported	74MOBq	textfile	2	TRUE	NA
rs73139629	A	C	A	C	-0.115098	-0.054807	0.1322	0.907118	FALSE	FALSE	FALSE	q9yPzw	62912223	0.37722	0.062067	Focal brain injury	TRUE	reported	textfile	12	63306003	0.0247909	5.36199e-06	7314	Eubacteriumruminantiumgroup	TRUE	reported	74MOBq	textfile	2	TRUE	NA
rs10138457	T	C	T	C	-0.113054	0.145663	0.0716	0.907037	FALSE	FALSE	FALSE	q9yPzw	101991715	0.0175857	0.0613515	Focal brain injury	TRUE	reported	textfile	14	102458052	0.0261933	7.88122e-06	10968	Dialister	TRUE	reported	3rDG6Y	textfile	2	TRUE	NA
rs10938938	G	A	G	A	-0.0773514	-0.0288458	0.1938	0.842017	FALSE	FALSE	FALSE	q9yPzw	23292736	0.557083	0.0491259	Focal brain injury	TRUE	reported	textfile	4	23294359	0.0170915	7.37063e-06	11401	Dialister	TRUE	reported	3rDG6Y	textfile	2	TRUE	NA
rs11071887	T	C	T	C	0.0662403	0.0014446	0.2634	0.67721	FALSE	FALSE	FALSE	q9yPzw	32662894	0.969919	0.0383079	Focal brain injury	TRUE	reported	textfile	15	32955095	0.0146315	5.91407e-06	11989	Dialister	TRUE	reported	3rDG6Y	textfile	2	TRUE	NA
rs11166701	G	A	G	A	-0.0655301	-0.0559298	0.5159	0.491267	FALSE	FALSE	FALSE	q9yPzw	137283482	0.118148	0.0357929	Focal brain injury	TRUE	reported	textfile	8	138295725	0.013186	5.50746e-07	11720	Dialister	TRUE	reported	3rDG6Y	textfile	2	TRUE	NA
rs2314294	T	C	T	C	0.0865932	-0.0515499	0.1183	0.864443	FALSE	FALSE	FALSE	q9yPzw	9243005	0.326642	0.0525537	Focal brain injury	TRUE	reported	textfile	16	9336862	0.0193719	8.07899e-06	11339	Dialister	TRUE	reported	3rDG6Y	textfile	2	TRUE	NA
rs2435610	A	C	A	C	0.0647131	0.038099	0.2604	0.747464	FALSE	FALSE	FALSE	q9yPzw	151192947	0.358402	0.0414835	Focal brain injury	TRUE	reported	textfile	7	150890034	0.0143314	5.93269e-06	11984	Dialister	TRUE	reported	3rDG6Y	textfile	2	TRUE	NA
rs4747450	C	A	C	A	0.0668509	0.00738025	0.2664	0.775184	FALSE	FALSE	FALSE	q9yPzw	22910724	0.863537	0.04294	Focal brain injury	TRUE	reported	textfile	10	23199653	0.0147685	5.83729e-06	11987	Dialister	TRUE	reported	3rDG6Y	textfile	2	TRUE	NA
rs4753063	G	A	G	A	-0.0596297	0.00681392	0.4414	0.553082	FALSE	FALSE	FALSE	q9yPzw	92533963	0.849487	0.0359057	Focal brain injury	TRUE	reported	textfile	11	92267129	0.0130052	4.85684e-06	11989	Dialister	TRUE	reported	3rDG6Y	textfile	2	TRUE	NA
rs517089	T	A	T	A	0.076227	0.0245839	0.169	0.168522	FALSE	TRUE	FALSE	q9yPzw	10945739	0.606162	0.0476841	Focal brain injury	TRUE	reported	textfile	11	10967286	0.0170411	5.13634e-06	11988	Dialister	TRUE	reported	3rDG6Y	textfile	2	TRUE	NA
rs75416973	A	G	A	G	0.0727223	0.0207521	0.2256	0.778165	FALSE	FALSE	FALSE	q9yPzw	172840493	0.630631	0.043158	Focal brain injury	TRUE	reported	textfile	1	172809633	0.016451	9.46091e-06	11402	Dialister	TRUE	reported	3rDG6Y	textfile	2	TRUE	NA
rs764177	C	A	C	A	-0.0601454	-0.0282153	0.338	0.633045	FALSE	FALSE	FALSE	q9yPzw	45767957	0.448076	0.0371925	Focal brain injury	TRUE	reported	textfile	3	45809449	0.0135366	9.60772e-06	11988	Dialister	TRUE	reported	3rDG6Y	textfile	2	TRUE	NA
rs76680460	G	A	G	A	-0.161296	-0.194821	0.0477	0.956919	FALSE	FALSE	FALSE	q9yPzw	25447082	0.0297961	0.0896641	Focal brain injury	TRUE	reported	textfile	9	25447080	0.0364332	8.19213e-06	7176	Dialister	TRUE	reported	3rDG6Y	textfile	2	TRUE	NA
rs10140184	A	C	A	C	0.0576795	0.00881123	0.4125	0.527281	FALSE	FALSE	FALSE	q9yPzw	72715075	0.80928	0.0365073	Focal brain injury	TRUE	reported	textfile	14	73181783	0.012599	4.95862e-06	12930	Eubacteriumxylanophilumgroup	TRUE	reported	Gn9WOS	textfile	2	TRUE	NA
rs10917203	A	C	A	C	0.0612633	-0.0670723	0.335	0.606281	FALSE	FALSE	FALSE	q9yPzw	22300773	0.067708	0.0367129	Focal brain injury	TRUE	reported	textfile	1	22627266	0.0130917	3.15155e-06	12930	Eubacteriumxylanophilumgroup	TRUE	reported	Gn9WOS	textfile	2	TRUE	NA
rs112176119	C	T	C	T	-0.113455	-0.0485442	0.0646	0.907045	FALSE	FALSE	FALSE	q9yPzw	73662872	0.431269	0.0616808	Focal brain injury	TRUE	reported	textfile	16	73696771	0.0245762	3.32766e-06	12199	Eubacteriumxylanophilumgroup	TRUE	reported	Gn9WOS	textfile	2	TRUE	NA
rs12980122	C	G	C	G	-0.108274	0.0337184	0.0845	0.075021	FALSE	TRUE	FALSE	q9yPzw	8190594	0.62476	0.0689376	Focal brain injury	TRUE	reported	textfile	19	8255478	0.0238257	5.01935e-06	12039	Eubacteriumxylanophilumgroup	TRUE	reported	Gn9WOS	textfile	2	TRUE	NA
rs13239072	G	A	G	A	0.0687427	-0.0444105	0.2753	0.724971	FALSE	FALSE	FALSE	q9yPzw	43526745	0.266353	0.0399555	Focal brain injury	TRUE	reported	textfile	7	43566344	0.0142728	1.81783e-06	13307	Eubacteriumxylanophilumgroup	TRUE	reported	Gn9WOS	textfile	2	TRUE	NA
rs17830032	G	A	G	A	-0.160597	-0.0487316	0.0537	0.920123	FALSE	FALSE	FALSE	q9yPzw	59420451	0.461449	0.0661698	Focal brain injury	TRUE	reported	textfile	20	57995506	0.0310515	2.38893e-07	9527	Eubacteriumxylanophilumgroup	TRUE	reported	Gn9WOS	textfile	2	TRUE	NA
rs1999224	G	T	G	T	-0.0949051	0.0342671	0.0885	0.902213	FALSE	FALSE	FALSE	q9yPzw	127735841	0.56856	0.0600994	Focal brain injury	TRUE	reported	textfile	9	130498120	0.0203503	3.75492e-06	13309	Eubacteriumxylanophilumgroup	TRUE	reported	Gn9WOS	textfile	2	TRUE	NA
rs2012708	A	G	A	G	0.0573202	-0.00670607	0.3638	0.656816	FALSE	FALSE	FALSE	q9yPzw	84756953	0.858666	0.0376591	Focal brain injury	TRUE	reported	textfile	16	84790559	0.0126905	6.5254e-06	13306	Eubacteriumxylanophilumgroup	TRUE	reported	Gn9WOS	textfile	2	TRUE	NA
rs2213117	T	G	T	G	0.0877797	0.0176154	0.161	0.83605	FALSE	FALSE	FALSE	q9yPzw	131139765	0.719436	0.0490388	Focal brain injury	TRUE	reported	textfile	11	131009660	0.0189012	4.21329e-06	12878	Eubacteriumxylanophilumgroup	TRUE	reported	Gn9WOS	textfile	2	TRUE	NA
rs75586835	A	G	A	G	-0.114498	0.0954465	0.0666	0.928693	FALSE	FALSE	FALSE	q9yPzw	86970786	0.172601	0.0699809	Focal brain injury	TRUE	reported	textfile	4	87891938	0.0263455	9.38708e-06	12550	Eubacteriumxylanophilumgroup	TRUE	reported	Gn9WOS	textfile	2	TRUE	NA
rs79582700	C	G	C	G	-0.0951677	-0.0423084	0.1074	0.121577	FALSE	TRUE	FALSE	q9yPzw	68693817	0.43731	0.0544688	Focal brain injury	TRUE	reported	textfile	17	66689958	0.0199969	2.40981e-06	13256	Eubacteriumxylanophilumgroup	TRUE	reported	Gn9WOS	textfile	2	TRUE	NA
rs10147907	T	G	T	G	0.172263	0.00565258	0.0686	0.920915	FALSE	FALSE	FALSE	q9yPzw	89018029	0.934199	0.0684642	Focal brain injury	TRUE	reported	textfile	14	89484373	0.039601	8.27246e-06	3833	Eubacteriumfissicatenagroup	TRUE	reported	UltGWj	textfile	2	TRUE	NA
rs11818408	G	A	G	A	0.10585	-0.00930484	0.4771	0.604842	FALSE	FALSE	FALSE	q9yPzw	94998710	0.799817	0.0366933	Focal brain injury	TRUE	reported	textfile	10	96758467	0.0237114	8.20015e-06	3590	Eubacteriumfissicatenagroup	TRUE	reported	UltGWj	textfile	2	TRUE	NA
rs11876297	T	C	T	C	0.131469	-0.074946	0.2157	0.716687	FALSE	FALSE	FALSE	q9yPzw	48226901	0.0637426	0.0404246	Focal brain injury	TRUE	reported	textfile	18	45753272	0.0281712	2.66556e-06	3396	Eubacteriumfissicatenagroup	TRUE	reported	UltGWj	textfile	2	TRUE	NA
rs151257695	A	G	A	G	0.20951	0.0692516	0.0805	0.928633	FALSE	FALSE	FALSE	q9yPzw	73629231	0.322077	0.069937	Focal brain injury	TRUE	reported	textfile	7	73043561	0.0454847	3.09681e-06	3587	Eubacteriumfissicatenagroup	TRUE	reported	UltGWj	textfile	2	TRUE	NA
rs1768152	T	C	T	C	0.139489	-0.0533545	0.1372	0.895431	FALSE	FALSE	FALSE	q9yPzw	39563463	0.364328	0.0588156	Focal brain injury	TRUE	reported	textfile	3	39604954	0.0316186	8.70054e-06	3590	Eubacteriumfissicatenagroup	TRUE	reported	UltGWj	textfile	2	TRUE	NA
rs2733072	G	A	G	A	0.109644	0.0187426	0.4652	0.497368	FALSE	FALSE	FALSE	q9yPzw	5576177	0.601667	0.0359051	Focal brain injury	TRUE	reported	textfile	8	5433699	0.0228306	1.49089e-06	3833	Eubacteriumfissicatenagroup	TRUE	reported	UltGWj	textfile	2	TRUE	NA
rs3771393	C	T	C	T	0.130842	0.00884624	0.2843	0.806478	FALSE	FALSE	FALSE	q9yPzw	70918116	0.844365	0.0450619	Focal brain injury	TRUE	reported	textfile	2	71145246	0.0266671	7.37909e-07	3792	Eubacteriumfissicatenagroup	TRUE	reported	UltGWj	textfile	2	TRUE	NA
rs6934739	A	G	A	G	0.111463	-0.041407	0.2952	0.666552	FALSE	FALSE	FALSE	q9yPzw	39972698	0.274226	0.0378705	Focal brain injury	TRUE	reported	textfile	6	39940437	0.0252788	9.75326e-06	3831	Eubacteriumfissicatenagroup	TRUE	reported	UltGWj	textfile	2	TRUE	NA
rs7104872	G	A	G	A	0.138612	-0.0556041	0.1779	0.888615	FALSE	FALSE	FALSE	q9yPzw	115294391	0.333525	0.0574994	Focal brain injury	TRUE	reported	textfile	11	115165111	0.0291906	2.7315e-06	3829	Eubacteriumfissicatenagroup	TRUE	reported	UltGWj	textfile	2	TRUE	NA
rs10150232	A	G	A	G	0.0567088	-0.0538821	0.2535	0.800267	FALSE	FALSE	FALSE	q9yPzw	29948802	0.230984	0.0449832	Focal brain injury	TRUE	reported	textfile	14	30418008	0.0124877	6.67667e-06	16117	Anaerotruncus	TRUE	reported	ecHb4p	textfile	2	TRUE	NA
rs11018566	A	G	A	G	-0.156465	0.0879464	0.0517	0.947242	FALSE	FALSE	FALSE	q9yPzw	89307058	0.267325	0.0792849	Focal brain injury	TRUE	reported	textfile	11	89040226	0.0366032	6.13709e-06	6278	Anaerotruncus	TRUE	reported	ecHb4p	textfile	2	TRUE	NA
rs115414803	A	C	A	C	-0.144356	-0.0399279	0.0586	0.937982	FALSE	FALSE	FALSE	q9yPzw	87242091	0.593509	0.0748051	Focal brain injury	TRUE	reported	textfile	4	88163243	0.0317524	6.83473e-06	9273	Anaerotruncus	TRUE	reported	ecHb4p	textfile	2	TRUE	NA
rs12056802	C	G	C	G	0.0774194	-0.0159903	0.0825	0.127962	FALSE	TRUE	FALSE	q9yPzw	73800865	0.765182	0.0535362	Focal brain injury	TRUE	reported	textfile	8	74713100	0.0177178	6.12679e-06	16010	Anaerotruncus	TRUE	reported	ecHb4p	textfile	2	TRUE	NA
rs1272208	G	T	G	T	-0.0611743	0.106133	0.2803	0.761432	FALSE	FALSE	FALSE	q9yPzw	76015978	0.0116386	0.0420677	Focal brain injury	TRUE	reported	textfile	9	78630894	0.0129831	4.27982e-06	16117	Anaerotruncus	TRUE	reported	ecHb4p	textfile	2	TRUE	NA
rs1431492	C	T	C	T	-0.0654996	-0.022397	0.1829	0.842361	FALSE	FALSE	FALSE	q9yPzw	151137584	0.648195	0.0490871	Focal brain injury	TRUE	reported	textfile	3	150855371	0.0146188	7.35565e-06	16560	Anaerotruncus	TRUE	reported	ecHb4p	textfile	2	TRUE	NA
rs17734739	T	C	T	C	0.0660052	-0.0656072	0.1899	0.860014	FALSE	FALSE	FALSE	q9yPzw	210798978	0.201718	0.0513893	Focal brain injury	TRUE	reported	textfile	2	211663702	0.014908	7.42772e-06	15927	Anaerotruncus	TRUE	reported	ecHb4p	textfile	2	TRUE	NA
rs34449434	A	C	A	C	-0.0497004	0.0455241	0.4563	0.607238	FALSE	FALSE	FALSE	q9yPzw	76129875	0.227651	0.0377345	Focal brain injury	TRUE	reported	textfile	12	76523655	0.0113402	9.85065e-06	16117	Anaerotruncus	TRUE	reported	ecHb4p	textfile	2	TRUE	NA
rs4669806	G	T	G	T	0.0576389	-0.0102773	0.2495	0.787208	FALSE	FALSE	FALSE	q9yPzw	12060626	0.814013	0.0436863	Focal brain injury	TRUE	reported	textfile	2	12200752	0.0122994	2.4206e-06	16566	Anaerotruncus	TRUE	reported	ecHb4p	textfile	2	TRUE	NA
rs6494922	A	G	A	G	0.0903106	0.0586735	0.0726	0.946484	FALSE	FALSE	FALSE	q9yPzw	33167666	0.461698	0.0797135	Focal brain injury	TRUE	reported	textfile	15	33459867	0.0202257	6.62362e-06	16067	Anaerotruncus	TRUE	reported	ecHb4p	textfile	2	TRUE	NA
rs6563550	T	C	T	C	0.0877135	0.066763	0.0785	0.921974	FALSE	FALSE	FALSE	q9yPzw	37484276	0.3154	0.0665	Focal brain injury	TRUE	reported	textfile	13	38058413	0.0176745	2.34517e-07	16566	Anaerotruncus	TRUE	reported	ecHb4p	textfile	2	TRUE	NA
rs7155595	C	A	C	A	0.0539336	-0.0987893	0.3091	0.6987	FALSE	FALSE	FALSE	q9yPzw	77036203	0.011353	0.0390218	Focal brain injury	TRUE	reported	textfile	14	77502546	0.0118903	7.54982e-06	16553	Anaerotruncus	TRUE	reported	ecHb4p	textfile	2	TRUE	NA
rs8005030	C	T	C	T	0.0554447	-0.0113422	0.3022	0.667564	FALSE	FALSE	FALSE	q9yPzw	30137993	0.765292	0.0379922	Focal brain injury	TRUE	reported	textfile	14	30607199	0.0117854	2.28298e-06	16548	Anaerotruncus	TRUE	reported	ecHb4p	textfile	2	TRUE	NA
rs9347879	T	C	T	C	0.050618	-0.0163077	0.4602	0.511653	FALSE	FALSE	FALSE	q9yPzw	164594228	0.648502	0.0357746	Focal brain injury	TRUE	reported	textfile	6	165015261	0.011049	4.22333e-06	16566	Anaerotruncus	TRUE	reported	ecHb4p	textfile	2	TRUE	NA
rs10164067	T	G	T	G	-0.10326	-0.00894829	0.0746	0.948474	FALSE	FALSE	FALSE	q9yPzw	49088232	0.911997	0.0809651	Focal brain injury	TRUE	reported	textfile	18	46614602	0.0212405	1.13086e-06	14427	ErysipelotrichaceaeUCG003	TRUE	reported	rQHl3l	textfile	2	TRUE	NA
rs11666127	A	G	A	G	-0.0719187	-0.0525596	0.171	0.822328	FALSE	FALSE	FALSE	q9yPzw	57317612	0.264168	0.0470713	Focal brain injury	TRUE	reported	textfile	19	57828980	0.0161371	7.90414e-06	13813	ErysipelotrichaceaeUCG003	TRUE	reported	rQHl3l	textfile	2	TRUE	NA
rs11994308	C	T	C	T	0.115417	0.0217073	0.0696	0.912532	FALSE	FALSE	FALSE	q9yPzw	90648116	0.730434	0.0630021	Focal brain injury	TRUE	reported	textfile	8	91660344	0.0242503	1.32563e-06	13558	ErysipelotrichaceaeUCG003	TRUE	reported	rQHl3l	textfile	2	TRUE	NA
rs12251396	A	G	A	G	-0.0705399	0.0601446	0.1938	0.846619	FALSE	FALSE	FALSE	q9yPzw	827208	0.226061	0.0496829	Focal brain injury	TRUE	reported	textfile	10	873148	0.0158766	9.51839e-06	14211	ErysipelotrichaceaeUCG003	TRUE	reported	rQHl3l	textfile	2	TRUE	NA
rs17798136	G	A	G	A	0.158818	-0.0289577	0.0616	0.932368	FALSE	FALSE	FALSE	q9yPzw	33645314	0.690189	0.0726486	Focal brain injury	TRUE	reported	textfile	7	33684926	0.0347674	3.23598e-06	7421	ErysipelotrichaceaeUCG003	TRUE	reported	rQHl3l	textfile	2	TRUE	NA
rs28568391	A	G	A	G	-0.0583911	0.0523191	0.4493	0.485418	FALSE	FALSE	FALSE	q9yPzw	123869024	0.146701	0.0360503	Focal brain injury	TRUE	reported	textfile	10	125628540	0.0118741	6.41953e-07	14544	ErysipelotrichaceaeUCG003	TRUE	reported	rQHl3l	textfile	2	TRUE	NA
rs4758231	G	T	G	T	-0.0551754	0.049547	0.3499	0.718335	FALSE	FALSE	FALSE	q9yPzw	7743549	0.212377	0.0397312	Focal brain injury	TRUE	reported	textfile	11	7765096	0.0122047	6.54912e-06	14890	ErysipelotrichaceaeUCG003	TRUE	reported	rQHl3l	textfile	2	TRUE	NA
rs59068084	T	G	T	G	0.0564772	0.0261164	0.4215	0.608309	FALSE	FALSE	FALSE	q9yPzw	112335581	0.478104	0.036817	Focal brain injury	TRUE	reported	textfile	4	113256737	0.0120224	3.11742e-06	14544	ErysipelotrichaceaeUCG003	TRUE	reported	rQHl3l	textfile	2	TRUE	NA
rs59104037	A	G	A	G	-0.0951263	-0.0608171	0.0815	0.870327	FALSE	FALSE	FALSE	q9yPzw	45454161	0.253331	0.0532411	Focal brain injury	TRUE	reported	textfile	18	43034126	0.0204742	4.48256e-06	14848	ErysipelotrichaceaeUCG003	TRUE	reported	rQHl3l	textfile	2	TRUE	NA
rs62403464	T	C	T	C	-0.0731743	0.0160002	0.164	0.819031	FALSE	FALSE	FALSE	q9yPzw	24219932	0.729523	0.0462754	Focal brain injury	TRUE	reported	textfile	6	24220160	0.0156516	3.43738e-06	14899	ErysipelotrichaceaeUCG003	TRUE	reported	rQHl3l	textfile	2	TRUE	NA
rs6875357	C	T	C	T	0.165673	0.0992257	0.0467	0.961109	FALSE	FALSE	FALSE	q9yPzw	32345565	0.283801	0.0925768	Focal brain injury	TRUE	reported	textfile	5	32345671	0.0353831	6.69637e-06	7034	ErysipelotrichaceaeUCG003	TRUE	reported	rQHl3l	textfile	2	TRUE	NA
rs73074432	C	T	C	T	0.072154	0.0598758	0.166	0.890635	FALSE	FALSE	FALSE	q9yPzw	20515191	0.294867	0.0571604	Focal brain injury	TRUE	reported	textfile	7	20554814	0.0164378	9.9902e-06	14217	ErysipelotrichaceaeUCG003	TRUE	reported	rQHl3l	textfile	2	TRUE	NA
rs74988980	G	A	G	A	-0.133141	-0.0465902	0.0437	0.957062	FALSE	FALSE	FALSE	q9yPzw	80133380	0.602035	0.0893429	Focal brain injury	TRUE	reported	textfile	16	80167277	0.0348574	8.64276e-06	5944	ErysipelotrichaceaeUCG003	TRUE	reported	rQHl3l	textfile	2	TRUE	NA
rs75949021	T	C	T	C	-0.169667	-0.136292	0.0457	0.959745	FALSE	FALSE	FALSE	q9yPzw	174539223	0.133732	0.0908887	Focal brain injury	TRUE	reported	textfile	2	175403951	0.0374238	3.57507e-06	6721	ErysipelotrichaceaeUCG003	TRUE	reported	rQHl3l	textfile	2	TRUE	NA
rs76502207	T	C	T	C	0.144844	-0.102272	0.0905	0.959616	FALSE	FALSE	FALSE	q9yPzw	85979013	0.26553	0.0918539	Focal brain injury	TRUE	reported	textfile	15	86522244	0.0289929	6.41121e-07	10740	ErysipelotrichaceaeUCG003	TRUE	reported	rQHl3l	textfile	2	TRUE	NA
rs79396538	C	G	C	G	0.0848148	0.207808	0.1034	0.0564331	FALSE	TRUE	FALSE	q9yPzw	47466725	0.00450568	0.0731615	Focal brain injury	TRUE	reported	textfile	14	47935928	0.0191146	8.63479e-06	13750	ErysipelotrichaceaeUCG003	TRUE	reported	rQHl3l	textfile	2	TRUE	NA
rs8053479	A	G	A	G	-0.0838212	-0.000773323	0.1412	0.884089	FALSE	FALSE	FALSE	q9yPzw	4026829	0.989051	0.05635	Focal brain injury	TRUE	reported	textfile	16	4076830	0.0186509	5.83413e-06	13813	ErysipelotrichaceaeUCG003	TRUE	reported	rQHl3l	textfile	2	TRUE	NA
rs10167839	A	G	A	G	0.0519509	0.0457102	0.3439	0.637858	FALSE	FALSE	FALSE	q9yPzw	181018152	0.218339	0.0371339	Focal brain injury	TRUE	reported	textfile	2	181882879	0.0116306	8.09254e-06	16605	Ruminococcus1	TRUE	reported	UCjO63	textfile	2	TRUE	NA
rs10995816	C	G	C	G	-0.0762002	0.028841	0.1123	0.113315	FALSE	TRUE	FALSE	q9yPzw	64110586	0.611138	0.0567233	Focal brain injury	TRUE	reported	textfile	10	65870347	0.0174689	8.38258e-06	16597	Ruminococcus1	TRUE	reported	UCjO63	textfile	2	TRUE	NA
rs11783695	G	T	G	T	-0.0734114	0.0432221	0.1511	0.841912	FALSE	FALSE	FALSE	q9yPzw	143514733	0.378657	0.0490952	Focal brain injury	TRUE	reported	textfile	8	144596903	0.0161398	4.72679e-06	16606	Ruminococcus1	TRUE	reported	UCjO63	textfile	2	TRUE	NA
rs17781867	C	T	C	T	0.0999271	-0.0663299	0.0924	0.930769	FALSE	FALSE	FALSE	q9yPzw	73259879	0.352838	0.0713916	Focal brain injury	TRUE	reported	textfile	17	71256018	0.0211728	1.96335e-06	14349	Ruminococcus1	TRUE	reported	UCjO63	textfile	2	TRUE	NA
rs3000856	T	A	T	A	-0.0709997	-0.011839	0.1342	0.1639	FALSE	TRUE	FALSE	q9yPzw	12718596	0.807525	0.048596	Focal brain injury	TRUE	reported	textfile	1	12778598	0.0162766	9.27669e-06	16126	Ruminococcus1	TRUE	reported	UCjO63	textfile	2	TRUE	NA
rs3819978	C	T	C	T	-0.11504	-0.129467	0.0586	0.923368	FALSE	FALSE	FALSE	q9yPzw	241626455	0.0552446	0.067538	Focal brain injury	TRUE	reported	textfile	1	241789757	0.0260137	8.74133e-06	12769	Ruminococcus1	TRUE	reported	UCjO63	textfile	2	TRUE	NA
rs4849717	T	A	T	A	0.132764	-0.109489	0.0527	0.0736886	FALSE	TRUE	FALSE	q9yPzw	118723796	0.108159	0.0681527	Focal brain injury	TRUE	reported	textfile	2	119481372	0.0299816	8.82616e-06	10484	Ruminococcus1	TRUE	reported	UCjO63	textfile	2	TRUE	NA
rs6105066	T	C	T	C	-0.0607052	-0.0306651	0.2495	0.723937	FALSE	FALSE	FALSE	q9yPzw	13277981	0.445802	0.0402201	Focal brain injury	TRUE	reported	textfile	20	13258628	0.013425	5.05914e-06	16049	Ruminococcus1	TRUE	reported	UCjO63	textfile	2	TRUE	NA
rs6493760	C	T	C	T	0.0535262	-0.0365313	0.3966	0.643664	FALSE	FALSE	FALSE	q9yPzw	55146984	0.330405	0.0375334	Focal brain injury	TRUE	reported	textfile	15	55439182	0.0115885	3.38363e-06	16126	Ruminococcus1	TRUE	reported	UCjO63	textfile	2	TRUE	NA
rs7117576	A	G	A	G	0.0829505	-0.0105777	0.0885	0.908864	FALSE	FALSE	FALSE	q9yPzw	114152851	0.865667	0.0625291	Focal brain injury	TRUE	reported	textfile	11	114023573	0.0170891	6.47979e-07	16606	Ruminococcus1	TRUE	reported	UCjO63	textfile	2	TRUE	NA
rs7583465	C	T	C	T	0.0527654	-0.0136278	0.3767	0.55996	FALSE	FALSE	FALSE	q9yPzw	10393795	0.70374	0.0358364	Focal brain injury	TRUE	reported	textfile	2	10533921	0.0112619	2.55613e-06	16588	Ruminococcus1	TRUE	reported	UCjO63	textfile	2	TRUE	NA
rs78572139	G	A	G	A	0.125038	0.0267712	0.0706	0.89794	FALSE	FALSE	FALSE	q9yPzw	15944478	0.651948	0.0593522	Focal brain injury	TRUE	reported	textfile	5	15944587	0.0279411	5.23105e-06	11667	Ruminococcus1	TRUE	reported	UCjO63	textfile	2	TRUE	NA
rs78613526	G	A	G	A	0.167497	-0.0256335	0.0427	0.947372	FALSE	FALSE	FALSE	q9yPzw	65698078	0.752976	0.081449	Focal brain injury	TRUE	reported	textfile	2	65925212	0.0367639	5.11425e-06	7266	Ruminococcus1	TRUE	reported	UCjO63	textfile	2	TRUE	NA
rs10202904	T	G	T	G	-0.112811	0.0100965	0.4672	0.591344	FALSE	FALSE	FALSE	q9yPzw	124682691	0.781689	0.0364337	Focal brain injury	TRUE	reported	textfile	2	125440268	0.0239106	3.08549e-06	3583	Methanobrevibacter	TRUE	reported	L28tvn	textfile	2	TRUE	NA
rs11018665	A	T	A	T	0.113013	0.0174478	0.341	0.24077	FALSE	TRUE	FALSE	q9yPzw	89616119	0.678769	0.0421299	Focal brain injury	TRUE	reported	textfile	11	89349287	0.0254343	7.03099e-06	3586	Methanobrevibacter	TRUE	reported	L28tvn	textfile	2	TRUE	NA
rs1334944	T	C	T	C	0.115197	-0.0365592	0.2853	0.72238	FALSE	FALSE	FALSE	q9yPzw	110506288	0.358314	0.0397996	Focal brain injury	TRUE	reported	textfile	10	112266046	0.0255492	7.6138e-06	3586	Methanobrevibacter	TRUE	reported	L28tvn	textfile	2	TRUE	NA
rs4779844	G	C	G	C	0.109639	0.00625941	0.3241	0.344386	FALSE	TRUE	FALSE	q9yPzw	31224716	0.867857	0.037621	Focal brain injury	TRUE	reported	textfile	15	31516919	0.0247979	9.28281e-06	3585	Methanobrevibacter	TRUE	reported	L28tvn	textfile	2	TRUE	NA
rs4802933	A	G	A	G	-0.135628	-0.0220213	0.1779	0.768217	FALSE	FALSE	FALSE	q9yPzw	52422567	0.60325	0.0423703	Focal brain injury	TRUE	reported	textfile	19	52925820	0.0308139	9.73818e-06	3586	Methanobrevibacter	TRUE	reported	L28tvn	textfile	2	TRUE	NA
rs6776814	T	C	T	C	-0.188956	0.0468077	0.0895	0.979421	FALSE	FALSE	FALSE	q9yPzw	15011576	0.71808	0.129652	Focal brain injury	TRUE	reported	textfile	3	15053083	0.0419905	8.04905e-06	3283	Methanobrevibacter	TRUE	reported	L28tvn	textfile	2	TRUE	NA
rs76029318	T	C	T	C	0.222849	-0.191028	0.0646	0.937354	FALSE	FALSE	FALSE	q9yPzw	41389655	0.00632324	0.06996	Focal brain injury	TRUE	reported	textfile	13	41963791	0.0454319	1.07552e-06	3387	Methanobrevibacter	TRUE	reported	L28tvn	textfile	2	TRUE	NA
rs894996	C	A	C	A	0.214213	-0.0926437	0.0716	0.929914	FALSE	FALSE	FALSE	q9yPzw	103497150	0.18518	0.0699211	Focal brain injury	TRUE	reported	textfile	4	104418307	0.0456045	3.81567e-06	3479	Methanobrevibacter	TRUE	reported	L28tvn	textfile	2	TRUE	NA
rs1020520	T	G	T	G	-0.0590705	0.0538016	0.2038	0.849532	FALSE	FALSE	FALSE	q9yPzw	33563534	0.281964	0.0500053	Focal brain injury	TRUE	reported	textfile	7	33603146	0.0132929	8.88975e-06	17371	Eubacteriumcoprostanoligenesgroup	TRUE	reported	x52Rjh	textfile	2	TRUE	NA
rs10444197	A	G	A	G	-0.0505823	0.0472831	0.3678	0.651345	FALSE	FALSE	FALSE	q9yPzw	2173737	0.207592	0.0375199	Focal brain injury	TRUE	reported	textfile	10	2215931	0.0113455	5.98464e-06	17380	Eubacteriumcoprostanoligenesgroup	TRUE	reported	x52Rjh	textfile	2	TRUE	NA
rs11052069	T	C	T	C	0.0477832	-0.0161505	0.4344	0.558094	FALSE	FALSE	FALSE	q9yPzw	32560985	0.653794	0.0360102	Focal brain injury	TRUE	reported	textfile	12	32713919	0.0107833	9.37949e-06	17380	Eubacteriumcoprostanoligenesgroup	TRUE	reported	x52Rjh	textfile	2	TRUE	NA
rs11720857	C	T	C	T	0.0630776	0.0443288	0.1769	0.823492	FALSE	FALSE	FALSE	q9yPzw	114075660	0.343751	0.0468206	Focal brain injury	TRUE	reported	textfile	3	113794507	0.0144485	9.26255e-06	16960	Eubacteriumcoprostanoligenesgroup	TRUE	reported	x52Rjh	textfile	2	TRUE	NA
rs12906958	C	T	C	T	-0.0533159	-0.0538178	0.3022	0.707347	FALSE	FALSE	FALSE	q9yPzw	36619397	0.171067	0.039318	Focal brain injury	TRUE	reported	textfile	15	36911598	0.0115935	4.34803e-06	17380	Eubacteriumcoprostanoligenesgroup	TRUE	reported	x52Rjh	textfile	2	TRUE	NA
rs17159861	C	T	C	T	0.0962228	0.0247054	0.1332	0.891978	FALSE	FALSE	FALSE	q9yPzw	31045547	0.669979	0.0579699	Focal brain injury	TRUE	reported	textfile	7	31085162	0.0168388	1.03787e-08	17380	Eubacteriumcoprostanoligenesgroup	TRUE	reported	x52Rjh	textfile	2	TRUE	NA
rs2644213	G	A	G	A	0.0538845	-0.0262598	0.2366	0.696033	FALSE	FALSE	FALSE	q9yPzw	82746340	0.501275	0.0390489	Focal brain injury	TRUE	reported	textfile	10	84506096	0.0121245	9.85638e-06	17380	Eubacteriumcoprostanoligenesgroup	TRUE	reported	x52Rjh	textfile	2	TRUE	NA
rs4076415	T	G	T	G	0.0515152	-0.0183503	0.4006	0.631529	FALSE	FALSE	FALSE	q9yPzw	85897766	0.622755	0.0373011	Focal brain injury	TRUE	reported	textfile	15	86440997	0.0110294	1.98974e-06	16960	Eubacteriumcoprostanoligenesgroup	TRUE	reported	x52Rjh	textfile	2	TRUE	NA
rs62024432	C	T	C	T	-0.0769698	-0.0437159	0.1252	0.904851	FALSE	FALSE	FALSE	q9yPzw	97326063	0.470808	0.0606185	Focal brain injury	TRUE	reported	textfile	15	97869293	0.0172101	7.50207e-06	17271	Eubacteriumcoprostanoligenesgroup	TRUE	reported	x52Rjh	textfile	2	TRUE	NA
rs6762473	C	A	C	A	0.0521584	0.0154086	0.3569	0.659831	FALSE	FALSE	FALSE	q9yPzw	127420731	0.681935	0.037598	Focal brain injury	TRUE	reported	textfile	3	127139574	0.0112353	4.26113e-06	17377	Eubacteriumcoprostanoligenesgroup	TRUE	reported	x52Rjh	textfile	2	TRUE	NA
rs76898927	G	A	G	A	0.123055	0.153099	0.0477	0.94558	FALSE	FALSE	FALSE	q9yPzw	81546326	0.0509143	0.0784236	Focal brain injury	TRUE	reported	textfile	3	81595477	0.0266375	4.78979e-06	12197	Eubacteriumcoprostanoligenesgroup	TRUE	reported	x52Rjh	textfile	2	TRUE	NA
rs79895140	T	C	T	C	-0.0641017	0.0422619	0.2167	0.885047	FALSE	FALSE	FALSE	q9yPzw	50570263	0.46244	0.0575121	Focal brain injury	TRUE	reported	textfile	2	50797401	0.0141153	8.61816e-06	16139	Eubacteriumcoprostanoligenesgroup	TRUE	reported	x52Rjh	textfile	2	TRUE	NA
rs9648214	T	C	T	C	-0.0828719	0.0918772	0.1183	0.913338	FALSE	FALSE	FALSE	q9yPzw	16341181	0.150724	0.0639377	Focal brain injury	TRUE	reported	textfile	7	16380806	0.016431	2.5203e-07	17379	Eubacteriumcoprostanoligenesgroup	TRUE	reported	x52Rjh	textfile	2	TRUE	NA
rs10248854	C	A	C	A	-0.0527827	0.0317121	0.3598	0.606237	FALSE	FALSE	FALSE	q9yPzw	121641184	0.385661	0.0365553	Focal brain injury	TRUE	reported	textfile	7	121281238	0.0113464	4.20676e-06	17348	Eubacteriumrectalegroup	TRUE	reported	ixHSZa	textfile	2	TRUE	NA
rs10797540	A	G	A	G	0.0503179	0.027736	0.4344	0.554379	FALSE	FALSE	FALSE	q9yPzw	234394624	0.440426	0.035952	Focal brain injury	TRUE	reported	textfile	1	234530370	0.0108389	3.53384e-06	17350	Eubacteriumrectalegroup	TRUE	reported	ixHSZa	textfile	2	TRUE	NA
rs10892089	C	G	C	G	-0.0635522	-0.0595415	0.1968	0.183812	FALSE	TRUE	FALSE	q9yPzw	98652908	0.197141	0.0461655	Focal brain injury	TRUE	reported	textfile	11	98523638	0.0140072	6.21821e-06	17351	Eubacteriumrectalegroup	TRUE	reported	ixHSZa	textfile	2	TRUE	NA
rs117151453	G	C	G	C	-0.113141	-0.0742918	0.0507	0.110195	FALSE	TRUE	FALSE	q9yPzw	19913091	0.192126	0.0569584	Focal brain injury	TRUE	reported	textfile	12	20066025	0.0243541	1.84432e-06	13908	Eubacteriumrectalegroup	TRUE	reported	ixHSZa	textfile	2	TRUE	NA
rs143694765	T	C	T	C	0.0870025	0.11737	0.0944	0.897587	FALSE	FALSE	FALSE	q9yPzw	115540288	0.0474963	0.0592225	Focal brain injury	TRUE	reported	textfile	1	116082909	0.019779	9.75369e-06	15124	Eubacteriumrectalegroup	TRUE	reported	ixHSZa	textfile	2	TRUE	NA
rs16960159	C	G	C	G	-0.156596	-0.00382193	0.0477	0.0957891	FALSE	TRUE	FALSE	q9yPzw	40123910	0.949774	0.0606748	Focal brain injury	TRUE	reported	textfile	18	37703874	0.0336234	4.10132e-06	8334	Eubacteriumrectalegroup	TRUE	reported	ixHSZa	textfile	2	TRUE	NA
rs2884897	A	G	A	G	-0.129364	-0.0269279	0.0527	0.964797	FALSE	FALSE	FALSE	q9yPzw	8107990	0.78431	0.0983821	Focal brain injury	TRUE	reported	textfile	11	8129537	0.0289021	6.44426e-06	10813	Eubacteriumrectalegroup	TRUE	reported	ixHSZa	textfile	2	TRUE	NA
rs314726	T	C	T	C	0.0528824	-0.0440922	0.4573	0.501889	FALSE	FALSE	FALSE	q9yPzw	124795578	0.221078	0.0360329	Focal brain injury	TRUE	reported	textfile	2	125553155	0.0109486	1.37967e-06	16966	Eubacteriumrectalegroup	TRUE	reported	ixHSZa	textfile	2	TRUE	NA
rs35398954	A	G	A	G	-0.0901402	-0.0723367	0.1213	0.838522	FALSE	FALSE	FALSE	q9yPzw	92463535	0.136815	0.0486213	Focal brain injury	TRUE	reported	textfile	15	93006765	0.0174602	5.39945e-07	16621	Eubacteriumrectalegroup	TRUE	reported	ixHSZa	textfile	2	TRUE	NA
rs3980709	A	T	A	T	-0.0622701	-0.0576868	0.161	0.17627	FALSE	TRUE	FALSE	q9yPzw	170931080	0.219819	0.0470142	Focal brain injury	TRUE	reported	textfile	1	170900221	0.0140572	6.85524e-06	17340	Eubacteriumrectalegroup	TRUE	reported	ixHSZa	textfile	2	TRUE	NA
rs59427698	A	G	A	G	-0.0576035	0.052243	0.2028	0.810049	FALSE	FALSE	FALSE	q9yPzw	126663466	0.254278	0.0458264	Focal brain injury	TRUE	reported	textfile	9	129425745	0.0130853	5.36906e-06	16613	Eubacteriumrectalegroup	TRUE	reported	ixHSZa	textfile	2	TRUE	NA
rs62547233	A	G	A	G	0.0536319	0.101357	0.3072	0.716106	FALSE	FALSE	FALSE	q9yPzw	89398504	0.0104952	0.0396068	Focal brain injury	TRUE	reported	textfile	9	92013419	0.0120201	9.8982e-06	17347	Eubacteriumrectalegroup	TRUE	reported	ixHSZa	textfile	2	TRUE	NA
rs10263623	C	T	C	T	0.193496	0.109047	0.1044	0.961723	FALSE	FALSE	FALSE	q9yPzw	65429224	0.251102	0.0950153	Focal brain injury	TRUE	reported	textfile	7	64894137	0.0439023	8.90706e-06	3080	Eubacteriumnodatumgroup	TRUE	reported	nKGoed	textfile	2	TRUE	NA
rs10458299	T	C	T	C	-0.187753	-0.10645	0.0805	0.924453	FALSE	FALSE	FALSE	q9yPzw	135367596	0.117131	0.0679355	Focal brain injury	TRUE	reported	textfile	7	135052348	0.041969	8.36714e-06	3271	Eubacteriumnodatumgroup	TRUE	reported	nKGoed	textfile	2	TRUE	NA
rs11006576	A	G	A	G	-0.110167	0.074642	0.5129	0.459895	FALSE	FALSE	FALSE	q9yPzw	59562257	0.0379245	0.0359605	Focal brain injury	TRUE	reported	textfile	10	61322015	0.024593	7.98664e-06	3295	Eubacteriumnodatumgroup	TRUE	reported	nKGoed	textfile	2	TRUE	NA
rs113893692	C	T	C	T	-0.185107	0.0763122	0.0984	0.876485	FALSE	FALSE	FALSE	q9yPzw	28245520	0.16151	0.0545083	Focal brain injury	TRUE	reported	textfile	9	28245518	0.0403573	5.75702e-06	3195	Eubacteriumnodatumgroup	TRUE	reported	nKGoed	textfile	2	TRUE	NA
rs34297067	A	G	A	G	-0.186907	0.0345529	0.1392	0.852884	FALSE	FALSE	FALSE	q9yPzw	51719170	0.493109	0.0504147	Focal brain injury	TRUE	reported	textfile	14	52185888	0.0341475	6.59784e-08	3271	Eubacteriumnodatumgroup	TRUE	reported	nKGoed	textfile	2	TRUE	NA
rs61841040	G	T	G	T	0.160621	0.0308067	0.166	0.802043	FALSE	FALSE	FALSE	q9yPzw	9617786	0.492931	0.0449304	Focal brain injury	TRUE	reported	textfile	10	9659749	0.0341609	3.56141e-06	3295	Eubacteriumnodatumgroup	TRUE	reported	nKGoed	textfile	2	TRUE	NA
rs6818880	A	G	A	G	-0.110081	-0.0426981	0.4553	0.533547	FALSE	FALSE	FALSE	q9yPzw	93791596	0.23503	0.0359563	Focal brain injury	TRUE	reported	textfile	4	94712747	0.0245964	7.8254e-06	3291	Eubacteriumnodatumgroup	TRUE	reported	nKGoed	textfile	2	TRUE	NA
rs77910827	C	T	C	T	0.201788	-0.0184814	0.1034	0.891784	FALSE	FALSE	FALSE	q9yPzw	93835703	0.747195	0.0573352	Focal brain injury	TRUE	reported	textfile	9	96597985	0.0413568	9.05381e-07	3271	Eubacteriumnodatumgroup	TRUE	reported	nKGoed	textfile	2	TRUE	NA
rs7827125	C	T	C	T	0.1223	-0.00783212	0.2823	0.721737	FALSE	FALSE	FALSE	q9yPzw	5097390	0.844316	0.0398834	Focal brain injury	TRUE	reported	textfile	8	4954912	0.0271331	7.17355e-06	3294	Eubacteriumnodatumgroup	TRUE	reported	nKGoed	textfile	2	TRUE	NA
rs7880204	T	C	T	C	-0.125454	-0.000477797	0.2475	0.754874	FALSE	FALSE	FALSE	q9yPzw	171091680	0.990835	0.0415948	Focal brain injury	TRUE	reported	textfile	1	171060821	0.0275303	6.83884e-06	3294	Eubacteriumnodatumgroup	TRUE	reported	nKGoed	textfile	2	TRUE	NA
rs9425984	T	C	T	C	-0.130234	-0.0290946	0.2386	0.780943	FALSE	FALSE	FALSE	q9yPzw	34064135	0.500954	0.043232	Focal brain injury	TRUE	reported	textfile	1	34529736	0.0292347	7.20681e-06	3294	Eubacteriumnodatumgroup	TRUE	reported	nKGoed	textfile	2	TRUE	NA
rs10274562	C	T	C	T	0.110917	-0.0139685	0.3519	0.619368	FALSE	FALSE	FALSE	q9yPzw	11182894	0.704077	0.0367762	Focal brain injury	TRUE	reported	textfile	7	11222521	0.0244556	6.49607e-06	3632	RuminococcaceaeUCG011	TRUE	reported	wShsNB	textfile	2	TRUE	NA
rs12636310	G	A	G	A	0.132725	0.00455783	0.2177	0.749651	FALSE	FALSE	FALSE	q9yPzw	185751703	0.912252	0.0413603	Focal brain injury	TRUE	reported	textfile	3	185469491	0.0282037	2.81235e-06	3632	RuminococcaceaeUCG011	TRUE	reported	wShsNB	textfile	2	TRUE	NA
rs12724320	C	T	C	T	-0.120881	0.00634454	0.2753	0.618159	FALSE	FALSE	FALSE	q9yPzw	179401364	0.862991	0.0367654	Focal brain injury	TRUE	reported	textfile	1	179370499	0.0249229	1.51986e-06	3632	RuminococcaceaeUCG011	TRUE	reported	wShsNB	textfile	2	TRUE	NA
rs1416041	A	C	A	C	-0.182339	-0.0671916	0.1342	0.792043	FALSE	FALSE	FALSE	q9yPzw	104625801	0.126858	0.0440136	Focal brain injury	TRUE	reported	textfile	6	105073676	0.0339898	7.04419e-08	3632	RuminococcaceaeUCG011	TRUE	reported	wShsNB	textfile	2	TRUE	NA
rs2729556	C	T	C	T	-0.109097	0.00364139	0.499	0.522187	FALSE	FALSE	FALSE	q9yPzw	112123933	0.919293	0.035938	Focal brain injury	TRUE	reported	textfile	7	111763988	0.0233699	3.18679e-06	3632	RuminococcaceaeUCG011	TRUE	reported	wShsNB	textfile	2	TRUE	NA
rs4490371	T	C	T	C	-0.111816	-0.0466153	0.331	0.587114	FALSE	FALSE	FALSE	q9yPzw	76155956	0.200694	0.0364303	Focal brain injury	TRUE	reported	textfile	3	76205107	0.0248963	7.74624e-06	3610	RuminococcaceaeUCG011	TRUE	reported	wShsNB	textfile	2	TRUE	NA
rs79113084	C	T	C	T	-0.152166	0.0441356	0.1551	0.891627	FALSE	FALSE	FALSE	q9yPzw	29481986	0.453318	0.0588557	Focal brain injury	TRUE	reported	textfile	12	29634919	0.0317519	2.06123e-06	3610	RuminococcaceaeUCG011	TRUE	reported	wShsNB	textfile	2	TRUE	NA
rs9729514	A	G	A	G	0.184934	-0.0407934	0.1024	0.907112	FALSE	FALSE	FALSE	q9yPzw	219727713	0.509273	0.0618111	Focal brain injury	TRUE	reported	textfile	1	219901055	0.0394616	2.36769e-06	3632	RuminococcaceaeUCG011	TRUE	reported	wShsNB	textfile	2	TRUE	NA
rs10279978	A	G	A	G	-0.0622202	-0.0176348	0.3479	0.689809	FALSE	FALSE	FALSE	q9yPzw	5279756	0.647326	0.0385477	Focal brain injury	TRUE	reported	textfile	7	5319387	0.0127675	1.17009e-06	14143	Romboutsia	TRUE	reported	5c6RK9	textfile	2	TRUE	NA
rs11221428	T	C	T	C	-0.0726779	0.00888493	0.1551	0.772992	FALSE	FALSE	FALSE	q9yPzw	99794319	0.834847	0.0426157	Focal brain injury	TRUE	reported	textfile	11	99665050	0.0158263	6.48646e-06	14187	Romboutsia	TRUE	reported	5c6RK9	textfile	2	TRUE	NA
rs114398731	G	C	G	C	-0.131039	-0.0429161	0.0358	0.0550516	FALSE	TRUE	FALSE	q9yPzw	57933808	0.588596	0.0793462	Focal brain injury	TRUE	reported	textfile	5	57229635	0.0293815	7.95851e-06	10326	Romboutsia	TRUE	reported	5c6RK9	textfile	2	TRUE	NA
rs16843578	C	T	C	T	-0.0875276	0.0697145	0.0825	0.946681	FALSE	FALSE	FALSE	q9yPzw	171934745	0.385672	0.0803631	Focal brain injury	TRUE	reported	textfile	1	171903885	0.0196779	5.08123e-06	14186	Romboutsia	TRUE	reported	5c6RK9	textfile	2	TRUE	NA
rs28603357	T	C	T	C	-0.214911	0.220565	0.0636	0.979996	FALSE	FALSE	FALSE	q9yPzw	106766378	0.0902485	0.130197	Focal brain injury	TRUE	reported	textfile	7	106406824	0.0474739	8.52235e-06	3693	Romboutsia	TRUE	reported	5c6RK9	textfile	2	TRUE	NA
rs34302036	A	G	A	G	0.0550261	0.0634083	0.4145	0.577957	FALSE	FALSE	FALSE	q9yPzw	78507408	0.0794438	0.0361523	Focal brain injury	TRUE	reported	textfile	7	78136725	0.0120835	5.87667e-06	14185	Romboutsia	TRUE	reported	5c6RK9	textfile	2	TRUE	NA
rs61841503	G	A	G	A	0.092888	0.0803879	0.1372	0.871107	FALSE	FALSE	FALSE	q9yPzw	16977560	0.131687	0.0533259	Focal brain injury	TRUE	reported	textfile	10	17019559	0.0171454	3.99597e-08	13568	Romboutsia	TRUE	reported	5c6RK9	textfile	2	TRUE	NA
rs62504452	A	G	A	G	-0.0710048	0.0380214	0.166	0.860604	FALSE	FALSE	FALSE	q9yPzw	146063205	0.461604	0.0516449	Focal brain injury	TRUE	reported	textfile	7	145760298	0.0156654	4.65831e-06	14178	Romboutsia	TRUE	reported	5c6RK9	textfile	2	TRUE	NA
rs7109293	A	G	A	G	0.0919112	-0.0724759	0.0924	0.883114	FALSE	FALSE	FALSE	q9yPzw	133964762	0.195148	0.0559443	Focal brain injury	TRUE	reported	textfile	11	133834657	0.0205738	6.98354e-06	14141	Romboutsia	TRUE	reported	5c6RK9	textfile	2	TRUE	NA
rs75200530	T	G	T	G	-0.190644	-0.0831157	0.0467	0.970778	FALSE	FALSE	FALSE	q9yPzw	5230532	0.435839	0.106663	Focal brain injury	TRUE	reported	textfile	8	5088054	0.0421065	5.06555e-06	5246	Romboutsia	TRUE	reported	5c6RK9	textfile	2	TRUE	NA
rs75987356	G	A	G	A	-0.129578	-0.0704338	0.0686	0.921207	FALSE	FALSE	FALSE	q9yPzw	15926583	0.296329	0.0674435	Focal brain injury	TRUE	reported	textfile	2	16066705	0.0280454	6.70799e-06	10466	Romboutsia	TRUE	reported	5c6RK9	textfile	2	TRUE	NA
rs77702691	A	G	A	G	-0.094406	0.0943635	0.1024	0.910257	FALSE	FALSE	FALSE	q9yPzw	88073285	0.13585	0.0632708	Focal brain injury	TRUE	reported	textfile	13	88725540	0.0208544	7.36973e-06	12487	Romboutsia	TRUE	reported	5c6RK9	textfile	2	TRUE	NA
rs9389266	T	G	T	G	0.0722815	0.0296152	0.169	0.825016	FALSE	FALSE	FALSE	q9yPzw	135090599	0.528442	0.0469795	Focal brain injury	TRUE	reported	textfile	6	135411737	0.0162353	9.38461e-06	14187	Romboutsia	TRUE	reported	5c6RK9	textfile	2	TRUE	NA
rs9567264	C	T	C	T	0.0580018	0.0145306	0.3201	0.664523	FALSE	FALSE	FALSE	q9yPzw	32146619	0.701457	0.0379039	Focal brain injury	TRUE	reported	textfile	13	32720756	0.0127495	5.75689e-06	14180	Romboutsia	TRUE	reported	5c6RK9	textfile	2	TRUE	NA
rs1031599	G	T	G	T	-0.078627	-0.0238766	0.0845	0.935333	FALSE	FALSE	FALSE	q9yPzw	66675401	0.745372	0.0735234	Focal brain injury	TRUE	reported	textfile	3	66725825	0.0175644	6.31376e-06	17398	Lachnoclostridium	TRUE	reported	a4WZLu	textfile	2	TRUE	NA
rs12566975	T	C	T	C	-0.0468097	0.0326539	0.493	0.547	FALSE	FALSE	FALSE	q9yPzw	185122219	0.362842	0.0358848	Focal brain injury	TRUE	reported	textfile	1	185091351	0.0105787	9.57204e-06	17921	Lachnoclostridium	TRUE	reported	a4WZLu	textfile	2	TRUE	NA
rs1528479	G	A	G	A	-0.0497798	-0.031247	0.3698	0.624553	FALSE	FALSE	FALSE	q9yPzw	166387541	0.399818	0.0371127	Focal brain injury	TRUE	reported	textfile	2	167244051	0.0111919	9.63976e-06	17477	Lachnoclostridium	TRUE	reported	a4WZLu	textfile	2	TRUE	NA
rs1997204	T	C	T	C	-0.108075	-0.207218	0.0527	0.95515	FALSE	FALSE	FALSE	q9yPzw	101652817	0.0164218	0.0863622	Focal brain injury	TRUE	reported	textfile	12	102046595	0.0242022	5.97081e-06	14138	Lachnoclostridium	TRUE	reported	a4WZLu	textfile	2	TRUE	NA
rs2385421	A	G	A	G	0.0746186	0.0330459	0.1044	0.881061	FALSE	FALSE	FALSE	q9yPzw	22163494	0.550576	0.0553627	Focal brain injury	TRUE	reported	textfile	18	19743455	0.0180734	7.13717e-06	17903	Lachnoclostridium	TRUE	reported	a4WZLu	textfile	2	TRUE	NA
rs3821998	C	A	C	A	-0.0864066	0.0241335	0.0885	0.89535	FALSE	FALSE	FALSE	q9yPzw	38692945	0.677918	0.0581102	Focal brain injury	TRUE	reported	textfile	4	38694566	0.0192519	6.72052e-06	17920	Lachnoclostridium	TRUE	reported	a4WZLu	textfile	2	TRUE	NA
rs4738679	G	A	G	A	-0.0520267	-0.0202186	0.3648	0.614147	FALSE	FALSE	FALSE	q9yPzw	58457761	0.581155	0.0366479	Focal brain injury	TRUE	reported	textfile	8	59370320	0.011404	4.41754e-06	17921	Lachnoclostridium	TRUE	reported	a4WZLu	textfile	2	TRUE	NA
rs6112314	A	C	A	C	-0.0561715	0.00108103	0.3966	0.667326	FALSE	FALSE	FALSE	q9yPzw	19320202	0.977211	0.0378435	Focal brain injury	TRUE	reported	textfile	20	19300846	0.0108174	2.43212e-07	17842	Lachnoclostridium	TRUE	reported	a4WZLu	textfile	2	TRUE	NA
rs615997	T	C	T	C	0.0511752	0.0240926	0.499	0.489283	FALSE	FALSE	FALSE	q9yPzw	22996295	0.499664	0.0356917	Focal brain injury	TRUE	reported	textfile	3	23037786	0.0106491	2.02677e-06	17911	Lachnoclostridium	TRUE	reported	a4WZLu	textfile	2	TRUE	NA
rs61915992	A	T	A	T	0.0803876	0.010475	0.1233	0.1464	FALSE	TRUE	FALSE	q9yPzw	28016373	0.835858	0.0505566	Focal brain injury	TRUE	reported	textfile	12	28169306	0.0172209	2.6727e-06	16773	Lachnoclostridium	TRUE	reported	a4WZLu	textfile	2	TRUE	NA
rs62285313	A	G	A	G	0.0864203	0.0254363	0.0855	0.902144	FALSE	FALSE	FALSE	q9yPzw	177752244	0.676371	0.0609369	Focal brain injury	TRUE	reported	textfile	3	177470032	0.0181565	1.58331e-06	16991	Lachnoclostridium	TRUE	reported	a4WZLu	textfile	2	TRUE	NA
rs72829893	G	T	G	T	0.117472	-0.0494943	0.0656	0.897593	FALSE	FALSE	FALSE	q9yPzw	48617179	0.397602	0.0585101	Focal brain injury	TRUE	reported	textfile	17	46694541	0.0268103	5.57766e-06	12404	Lachnoclostridium	TRUE	reported	a4WZLu	textfile	2	TRUE	NA
rs78068103	A	G	A	G	0.0886199	-0.00375483	0.0915	0.883366	FALSE	FALSE	FALSE	q9yPzw	13912842	0.946313	0.0557608	Focal brain injury	TRUE	reported	textfile	17	13816159	0.0194248	3.66519e-06	17477	Lachnoclostridium	TRUE	reported	a4WZLu	textfile	2	TRUE	NA
rs789029	C	T	C	T	-0.0641288	0.0544322	0.1889	0.85996	FALSE	FALSE	FALSE	q9yPzw	1053251	0.290941	0.0515428	Focal brain injury	TRUE	reported	textfile	18	1053252	0.0137974	3.75328e-06	17922	Lachnoclostridium	TRUE	reported	a4WZLu	textfile	2	TRUE	NA
rs1035588	A	G	A	G	-0.108148	0.00598807	0.3827	0.627953	FALSE	FALSE	FALSE	q9yPzw	149220676	0.871423	0.0369974	Focal brain injury	TRUE	reported	textfile	2	150077190	0.0236848	4.85501e-06	3739	Olsenella	TRUE	reported	ADMxyc	textfile	2	TRUE	NA
rs17148768	G	A	G	A	0.140434	-0.00155599	0.2117	0.832522	FALSE	FALSE	FALSE	q9yPzw	10735122	0.97414	0.0480004	Focal brain injury	TRUE	reported	textfile	10	10777085	0.0295602	2.1984e-06	3648	Olsenella	TRUE	reported	ADMxyc	textfile	2	TRUE	NA
rs2759329	G	A	G	A	-0.111131	0.0478359	0.34	0.63186	FALSE	FALSE	FALSE	q9yPzw	231824606	0.196882	0.0370681	Focal brain injury	TRUE	reported	textfile	1	231960352	0.0237218	3.43201e-06	3739	Olsenella	TRUE	reported	ADMxyc	textfile	2	TRUE	NA
rs35225860	A	G	A	G	-0.223604	0.0083099	0.0567	0.96051	FALSE	FALSE	FALSE	q9yPzw	247478968	0.928243	0.0922746	Focal brain injury	TRUE	reported	textfile	1	247642270	0.0482391	3.87041e-06	3630	Olsenella	TRUE	reported	ADMxyc	textfile	2	TRUE	NA
rs61090148	A	G	A	G	-0.104783	-0.0022689	0.4225	0.56897	FALSE	FALSE	FALSE	q9yPzw	173889347	0.949937	0.036137	Focal brain injury	TRUE	reported	textfile	4	174810498	0.0231343	6.43728e-06	3739	Olsenella	TRUE	reported	ADMxyc	textfile	2	TRUE	NA
rs62112538	C	T	C	T	-0.19943	0.0284855	0.0805	0.889353	FALSE	FALSE	FALSE	q9yPzw	4925006	0.61812	0.0571406	Focal brain injury	TRUE	reported	textfile	19	4925018	0.0407033	1.1882e-06	3630	Olsenella	TRUE	reported	ADMxyc	textfile	2	TRUE	NA
rs72691585	C	A	C	A	-0.249079	0.012843	0.0686	0.867045	FALSE	FALSE	FALSE	q9yPzw	21884426	0.806657	0.0524757	Focal brain injury	TRUE	reported	textfile	9	21884425	0.0520814	2.95294e-06	3078	Olsenella	TRUE	reported	ADMxyc	textfile	2	TRUE	NA
rs7540303	C	T	C	T	0.108044	-0.0174119	0.4215	0.634292	FALSE	FALSE	FALSE	q9yPzw	179660056	0.637124	0.0369113	Focal brain injury	TRUE	reported	textfile	1	179629191	0.023638	5.32027e-06	3739	Olsenella	TRUE	reported	ADMxyc	textfile	2	TRUE	NA
rs8066522	G	A	G	A	-0.106529	-0.061322	0.3469	0.668939	FALSE	FALSE	FALSE	q9yPzw	61555512	0.107523	0.0381017	Focal brain injury	TRUE	reported	textfile	17	59632873	0.0240379	9.70095e-06	3739	Olsenella	TRUE	reported	ADMxyc	textfile	2	TRUE	NA
rs9460691	C	A	C	A	0.119966	-0.0132434	0.2167	0.805327	FALSE	FALSE	FALSE	q9yPzw	10421974	0.772549	0.0458183	Focal brain injury	TRUE	reported	textfile	6	10422207	0.0268645	7.28354e-06	3739	Olsenella	TRUE	reported	ADMxyc	textfile	2	TRUE	NA
rs10409783	A	G	A	G	0.0950828	0.0227382	0.2833	0.70985	FALSE	FALSE	FALSE	q9yPzw	4555774	0.568015	0.0398234	Focal brain injury	TRUE	reported	textfile	19	4555786	0.0211239	7.69592e-06	5941	Slackia	TRUE	reported	TPQmPa	textfile	2	TRUE	NA
rs112764253	T	A	T	A	0.194714	-0.0240653	0.0408	0.0297187	FALSE	TRUE	FALSE	q9yPzw	78653409	0.821723	0.1068	Focal brain injury	TRUE	reported	textfile	7	78282725	0.0411598	3.39569e-06	5634	Slackia	TRUE	reported	TPQmPa	textfile	2	TRUE	NA
rs12440440	A	G	A	G	0.0901934	0.0234142	0.3091	0.657917	FALSE	FALSE	FALSE	q9yPzw	33749695	0.534418	0.0376872	Focal brain injury	TRUE	reported	textfile	15	34041896	0.0190582	2.62872e-06	6063	Slackia	TRUE	reported	TPQmPa	textfile	2	TRUE	NA
rs13339230	C	G	C	G	0.147055	0.0844743	0.0885	0.0868441	FALSE	TRUE	FALSE	q9yPzw	7410474	0.185657	0.0638248	Focal brain injury	TRUE	reported	textfile	16	7460475	0.0330635	7.42025e-06	6063	Slackia	TRUE	reported	TPQmPa	textfile	2	TRUE	NA
rs16894137	C	T	C	T	-0.122792	-0.0216312	0.1431	0.870335	FALSE	FALSE	FALSE	q9yPzw	95934063	0.684025	0.0531509	Focal brain injury	TRUE	reported	textfile	8	96946291	0.0263047	2.71183e-06	6063	Slackia	TRUE	reported	TPQmPa	textfile	2	TRUE	NA
rs35156985	T	C	T	C	-0.155709	0.0376483	0.0636	0.95817	FALSE	FALSE	FALSE	q9yPzw	99854092	0.677462	0.0905161	Focal brain injury	TRUE	reported	textfile	7	99451715	0.0348085	8.05947e-06	5965	Slackia	TRUE	reported	TPQmPa	textfile	2	TRUE	NA
rs4492265	A	G	A	G	-0.0905757	0.0265171	0.3101	0.694303	FALSE	FALSE	FALSE	q9yPzw	13484058	0.497886	0.0391211	Focal brain injury	TRUE	reported	textfile	7	13523683	0.0191658	2.40925e-06	6063	Slackia	TRUE	reported	TPQmPa	textfile	2	TRUE	NA
rs58767323	G	C	G	C	-0.102833	0.0248725	0.1899	0.177124	FALSE	TRUE	FALSE	q9yPzw	56301341	0.59779	0.0471445	Focal brain injury	TRUE	reported	textfile	4	57167507	0.0227077	4.59992e-06	6063	Slackia	TRUE	reported	TPQmPa	textfile	2	TRUE	NA
rs8901	C	T	C	T	0.0934594	0.0250141	0.3708	0.70771	FALSE	FALSE	FALSE	q9yPzw	76270929	0.524259	0.0392813	Focal brain injury	TRUE	reported	textfile	17	74267010	0.0186813	6.06998e-07	6063	Slackia	TRUE	reported	TPQmPa	textfile	2	TRUE	NA
rs10414815	T	C	T	C	0.10453	-0.0668919	0.1193	0.95255	FALSE	FALSE	FALSE	q9yPzw	42082093	0.439516	0.0865342	Focal brain injury	TRUE	reported	textfile	19	42586245	0.0230253	4.23977e-06	11564	LachnospiraceaeUCG010	TRUE	reported	PD65qZ	textfile	2	TRUE	NA
rs11192447	A	G	A	G	0.126592	0.0636406	0.0746	0.949352	FALSE	FALSE	FALSE	q9yPzw	82088641	0.442141	0.0828026	Focal brain injury	TRUE	reported	textfile	10	83848397	0.024345	4.68957e-07	12695	LachnospiraceaeUCG010	TRUE	reported	PD65qZ	textfile	2	TRUE	NA
rs12346653	C	T	C	T	0.0657686	0.0624199	0.2744	0.790273	FALSE	FALSE	FALSE	q9yPzw	89652324	0.15565	0.0439621	Focal brain injury	TRUE	reported	textfile	9	92267239	0.0139569	2.70321e-06	12816	LachnospiraceaeUCG010	TRUE	reported	PD65qZ	textfile	2	TRUE	NA
rs17730011	G	A	G	A	-0.0702357	0.0193482	0.2187	0.785208	FALSE	FALSE	FALSE	q9yPzw	84063126	0.657302	0.0436123	Focal brain injury	TRUE	reported	textfile	6	84772845	0.015706	7.84597e-06	13226	LachnospiraceaeUCG010	TRUE	reported	PD65qZ	textfile	2	TRUE	NA
rs2153460	A	T	A	T	-0.0684038	-0.0244804	0.1839	0.16343	FALSE	TRUE	FALSE	q9yPzw	82961263	0.610844	0.0481074	Focal brain injury	TRUE	reported	textfile	9	85576178	0.0156562	9.17312e-06	13236	LachnospiraceaeUCG010	TRUE	reported	PD65qZ	textfile	2	TRUE	NA
rs2833528	C	T	C	T	-0.0562148	0.0215611	0.3608	0.62644	FALSE	FALSE	FALSE	q9yPzw	31821255	0.559269	0.0369244	Focal brain injury	TRUE	reported	textfile	21	33193567	0.0127763	9.9199e-06	13233	LachnospiraceaeUCG010	TRUE	reported	PD65qZ	textfile	2	TRUE	NA
rs336138	G	T	G	T	0.0779543	-0.0659065	0.163	0.885264	FALSE	FALSE	FALSE	q9yPzw	8146258	0.239939	0.0560839	Focal brain injury	TRUE	reported	textfile	5	8146371	0.0171865	7.48417e-06	13236	LachnospiraceaeUCG010	TRUE	reported	PD65qZ	textfile	2	TRUE	NA
rs4576377	A	C	A	C	-0.0572001	0.0188566	0.3837	0.633879	FALSE	FALSE	FALSE	q9yPzw	81780947	0.611868	0.0371625	Focal brain injury	TRUE	reported	textfile	7	81410263	0.0127043	7.63056e-06	13225	LachnospiraceaeUCG010	TRUE	reported	PD65qZ	textfile	2	TRUE	NA
rs72761829	A	T	A	T	0.111884	0.0440556	0.0716	0.0878583	FALSE	TRUE	FALSE	q9yPzw	224709789	0.488583	0.0636122	Focal brain injury	TRUE	reported	textfile	1	224897491	0.0238893	2.57651e-06	11488	LachnospiraceaeUCG010	TRUE	reported	PD65qZ	textfile	2	TRUE	NA
rs72894957	G	A	G	A	0.222263	-0.115297	0.0477	0.977458	FALSE	FALSE	FALSE	q9yPzw	184997864	0.334768	0.119534	Focal brain injury	TRUE	reported	textfile	2	185862591	0.0486425	5.68428e-06	4316	LachnospiraceaeUCG010	TRUE	reported	PD65qZ	textfile	2	TRUE	NA
rs74315802	G	T	G	T	0.0867262	-0.0631709	0.1213	0.815632	FALSE	FALSE	FALSE	q9yPzw	29403135	0.177266	0.0468203	Focal brain injury	TRUE	reported	textfile	14	29872341	0.0183477	3.19006e-06	12715	LachnospiraceaeUCG010	TRUE	reported	PD65qZ	textfile	2	TRUE	NA
rs9981767	A	C	A	C	0.0655062	0.015343	0.3161	0.741372	FALSE	FALSE	FALSE	q9yPzw	42659765	0.709199	0.0411414	Focal brain injury	TRUE	reported	textfile	21	44079875	0.0131994	9.96373e-07	12816	LachnospiraceaeUCG010	TRUE	reported	PD65qZ	textfile	2	TRUE	NA
rs10417872	T	G	T	G	0.118306	-0.0216947	0.2584	0.714616	FALSE	FALSE	FALSE	q9yPzw	28276446	0.582791	0.0394943	Focal brain injury	TRUE	reported	textfile	19	28767353	0.024522	1.28678e-06	4056	Lactococcus	TRUE	reported	h473ag	textfile	2	TRUE	NA
rs123059	T	C	T	C	-0.13671	-0.00509307	0.2217	0.780851	FALSE	FALSE	FALSE	q9yPzw	2796641	0.906499	0.0433615	Focal brain injury	TRUE	reported	textfile	17	2699935	0.0274694	1.26562e-06	3760	Lactococcus	TRUE	reported	h473ag	textfile	2	TRUE	NA
rs12621813	G	A	G	A	0.108423	0.0305527	0.2823	0.735631	FALSE	FALSE	FALSE	q9yPzw	31043183	0.451418	0.0405718	Focal brain injury	TRUE	reported	textfile	2	31266049	0.0239978	6.60829e-06	4057	Lactococcus	TRUE	reported	h473ag	textfile	2	TRUE	NA
rs17168302	G	A	G	A	0.191857	-0.0764109	0.0656	0.893086	FALSE	FALSE	FALSE	q9yPzw	14610596	0.185694	0.0577372	Focal brain injury	TRUE	reported	textfile	7	14650221	0.0424761	6.28602e-06	4023	Lactococcus	TRUE	reported	h473ag	textfile	2	TRUE	NA
rs2293361	C	T	C	T	-0.199221	-0.0209601	0.0646	0.946327	FALSE	FALSE	FALSE	q9yPzw	53887727	0.791586	0.0793188	Focal brain injury	TRUE	reported	textfile	2	54114864	0.0430969	1.39593e-06	3787	Lactococcus	TRUE	reported	h473ag	textfile	2	TRUE	NA
rs34757988	G	C	G	C	0.122294	-0.000280209	0.326	0.392049	FALSE	TRUE	FALSE	q9yPzw	67032313	0.993913	0.0367292	Focal brain injury	TRUE	reported	textfile	18	64699550	0.0228976	8.95039e-08	4055	Lactococcus	TRUE	reported	h473ag	textfile	2	TRUE	NA
rs4766997	C	T	C	T	0.114599	-0.066474	0.2962	0.574668	FALSE	FALSE	FALSE	q9yPzw	112723633	0.0654516	0.0360847	Focal brain injury	TRUE	reported	textfile	12	113161438	0.023839	2.06145e-06	4053	Lactococcus	TRUE	reported	h473ag	textfile	2	TRUE	NA
rs55910161	C	T	C	T	0.146426	-0.101146	0.1352	0.888149	FALSE	FALSE	FALSE	q9yPzw	69758887	0.0784097	0.0574696	Focal brain injury	TRUE	reported	textfile	10	71518643	0.0307367	2.36214e-06	3836	Lactococcus	TRUE	reported	h473ag	textfile	2	TRUE	NA
rs6674304	C	T	C	T	0.200758	0.1256	0.0686	0.962056	FALSE	FALSE	FALSE	q9yPzw	116345120	0.193337	0.096558	Focal brain injury	TRUE	reported	textfile	1	116887742	0.0442121	6.17759e-06	3869	Lactococcus	TRUE	reported	h473ag	textfile	2	TRUE	NA
rs757872	G	C	G	C	0.140799	-0.0176088	0.2058	0.17171	FALSE	TRUE	FALSE	q9yPzw	31136582	0.714381	0.0481145	Focal brain injury	TRUE	reported	textfile	22	31532568	0.027582	4.36882e-07	3792	Lactococcus	TRUE	reported	h473ag	textfile	2	TRUE	NA
rs7992246	T	C	T	C	0.104232	-0.00856269	0.3469	0.610436	FALSE	FALSE	FALSE	q9yPzw	112818211	0.815895	0.0367769	Focal brain injury	TRUE	reported	textfile	13	113472525	0.0230786	4.44724e-06	4057	Lactococcus	TRUE	reported	h473ag	textfile	2	TRUE	NA
rs10439674	A	G	A	G	-0.0572129	0.0139253	0.2018	0.798461	FALSE	FALSE	FALSE	q9yPzw	41309465	0.754727	0.0445733	Focal brain injury	TRUE	reported	textfile	21	42681392	0.0130007	7.68485e-06	17381	Fusicatenibacter	TRUE	reported	OnET3p	textfile	2	TRUE	NA
rs167879	C	T	C	T	-0.0659543	-0.119093	0.167	0.851201	FALSE	FALSE	FALSE	q9yPzw	57362310	0.0184774	0.0505506	Focal brain injury	TRUE	reported	textfile	20	55937366	0.0148763	5.86893e-06	16542	Fusicatenibacter	TRUE	reported	OnET3p	textfile	2	TRUE	NA
rs1864685	A	C	A	C	-0.0494799	-0.0888125	0.4652	0.594096	FALSE	FALSE	FALSE	q9yPzw	72725643	0.0146198	0.0363738	Focal brain injury	TRUE	reported	textfile	17	70721782	0.0108105	4.96161e-06	17374	Fusicatenibacter	TRUE	reported	OnET3p	textfile	2	TRUE	NA
rs2025938	G	A	G	A	-0.0967298	-0.1007	0.0765	0.933603	FALSE	FALSE	FALSE	q9yPzw	110417361	0.164988	0.0725245	Focal brain injury	TRUE	reported	textfile	10	112177119	0.0205426	2.98832e-06	15626	Fusicatenibacter	TRUE	reported	OnET3p	textfile	2	TRUE	NA
rs206581	A	G	A	G	-0.0568339	0.0172835	0.2087	0.782158	FALSE	FALSE	FALSE	q9yPzw	10370599	0.691258	0.0435189	Focal brain injury	TRUE	reported	textfile	18	10370596	0.0127894	8.95756e-06	17384	Fusicatenibacter	TRUE	reported	OnET3p	textfile	2	TRUE	NA
rs2132128	G	A	G	A	-0.0771914	0.0613464	0.165	0.897316	FALSE	FALSE	FALSE	q9yPzw	15503209	0.306794	0.0600274	Focal brain injury	TRUE	reported	textfile	8	15360718	0.0160344	1.07686e-06	17370	Fusicatenibacter	TRUE	reported	OnET3p	textfile	2	TRUE	NA
rs3303	T	C	T	C	-0.0953657	0.00592466	0.0765	0.935727	FALSE	FALSE	FALSE	q9yPzw	118687917	0.936213	0.0740298	Focal brain injury	TRUE	reported	textfile	10	120447429	0.020407	3.93891e-06	16877	Fusicatenibacter	TRUE	reported	OnET3p	textfile	2	TRUE	NA
rs4378146	A	C	A	C	-0.0616691	0.00292613	0.2416	0.745993	FALSE	FALSE	FALSE	q9yPzw	24601134	0.94332	0.0411568	Focal brain injury	TRUE	reported	textfile	1	24927625	0.0125259	7.20451e-07	17384	Fusicatenibacter	TRUE	reported	OnET3p	textfile	2	TRUE	NA
rs60254196	A	G	A	G	-0.0492427	-0.00830554	0.5408	0.534226	FALSE	FALSE	FALSE	q9yPzw	149159628	0.817347	0.0359612	Focal brain injury	TRUE	reported	textfile	7	148856720	0.0109365	5.46739e-06	16978	Fusicatenibacter	TRUE	reported	OnET3p	textfile	2	TRUE	NA
rs62187631	T	C	T	C	-0.0710571	-0.00186299	0.1402	0.808656	FALSE	FALSE	FALSE	q9yPzw	225784854	0.967238	0.045358	Focal brain injury	TRUE	reported	textfile	2	226649570	0.015924	4.54526e-06	16522	Fusicatenibacter	TRUE	reported	OnET3p	textfile	2	TRUE	NA
rs62353480	A	G	A	G	-0.0701397	0.0410116	0.171	0.824898	FALSE	FALSE	FALSE	q9yPzw	29594893	0.388569	0.0475653	Focal brain injury	TRUE	reported	textfile	5	29595000	0.0145589	1.56768e-06	16119	Fusicatenibacter	TRUE	reported	OnET3p	textfile	2	TRUE	NA
rs6515626	G	A	G	A	0.141575	-0.0601059	0.0616	0.932703	FALSE	FALSE	FALSE	q9yPzw	25276365	0.397807	0.0710854	Focal brain injury	TRUE	reported	textfile	20	25257001	0.0313559	7.28654e-06	7796	Fusicatenibacter	TRUE	reported	OnET3p	textfile	2	TRUE	NA
rs704418	T	C	T	C	0.0739124	-0.103254	0.1859	0.869247	FALSE	FALSE	FALSE	q9yPzw	64267127	0.0583942	0.0545528	Focal brain injury	TRUE	reported	textfile	3	64252803	0.0151073	7.77428e-07	16626	Fusicatenibacter	TRUE	reported	OnET3p	textfile	2	TRUE	NA
rs73103914	A	G	A	G	-0.0597324	0.0341336	0.1779	0.849494	FALSE	FALSE	FALSE	q9yPzw	58264528	0.494953	0.0500162	Focal brain injury	TRUE	reported	textfile	12	58658311	0.0134458	8.29563e-06	17384	Fusicatenibacter	TRUE	reported	OnET3p	textfile	2	TRUE	NA
rs792108	T	C	T	C	-0.0508345	0.00447374	0.3539	0.590668	FALSE	FALSE	FALSE	q9yPzw	5392660	0.902379	0.0364738	Focal brain injury	TRUE	reported	textfile	2	5532793	0.0113843	8.49535e-06	16978	Fusicatenibacter	TRUE	reported	OnET3p	textfile	2	TRUE	NA
rs8028026	A	G	A	G	-0.0792146	0.0667094	0.0915	0.907495	FALSE	FALSE	FALSE	q9yPzw	87809984	0.282136	0.0620244	Focal brain injury	TRUE	reported	textfile	15	88353215	0.0180505	8.0633e-06	16522	Fusicatenibacter	TRUE	reported	OnET3p	textfile	2	TRUE	NA
rs8063430	T	C	T	C	-0.104026	0.00410114	0.0596	0.949296	FALSE	FALSE	FALSE	q9yPzw	73787906	0.960095	0.0819658	Focal brain injury	TRUE	reported	textfile	16	73821805	0.022217	4.9289e-06	15552	Fusicatenibacter	TRUE	reported	OnET3p	textfile	2	TRUE	NA
rs9905659	G	A	G	A	-0.061617	-0.0068934	0.1879	0.815169	FALSE	FALSE	FALSE	q9yPzw	72701205	0.881158	0.0461093	Focal brain injury	TRUE	reported	textfile	17	70697344	0.0136576	7.30993e-06	17384	Fusicatenibacter	TRUE	reported	OnET3p	textfile	2	TRUE	NA
rs10461257	A	G	A	G	-0.0551969	-0.0381435	0.2853	0.647842	FALSE	FALSE	FALSE	q9yPzw	155209852	0.316233	0.0380587	Focal brain injury	TRUE	reported	textfile	4	156131004	0.0122069	6.50746e-06	15987	ChristensenellaceaeR.7group	TRUE	reported	hwEEr5	textfile	2	TRUE	NA
rs17081797	A	G	A	G	-0.0904325	-0.0341158	0.0686	0.935373	FALSE	FALSE	FALSE	q9yPzw	69888324	0.641489	0.0732699	Focal brain injury	TRUE	reported	textfile	18	67555560	0.0204253	3.34031e-06	16324	ChristensenellaceaeR.7group	TRUE	reported	hwEEr5	textfile	2	TRUE	NA
rs62132810	A	G	A	G	-0.0828853	-0.028582	0.1083	0.855548	FALSE	FALSE	FALSE	q9yPzw	48775970	0.581545	0.0518608	Focal brain injury	TRUE	reported	textfile	19	49279227	0.0179623	5.66711e-06	15066	ChristensenellaceaeR.7group	TRUE	reported	hwEEr5	textfile	2	TRUE	NA
rs62190261	A	C	A	C	0.0958394	-0.0767814	0.0905	0.911797	FALSE	FALSE	FALSE	q9yPzw	230078383	0.225441	0.0633412	Focal brain injury	TRUE	reported	textfile	2	230943099	0.0214723	8.74023e-06	15274	ChristensenellaceaeR.7group	TRUE	reported	hwEEr5	textfile	2	TRUE	NA
rs62467127	C	T	C	T	0.114108	-0.0577269	0.0447	0.97474	FALSE	FALSE	FALSE	q9yPzw	118456871	0.613968	0.114443	Focal brain injury	TRUE	reported	textfile	7	118096925	0.0251983	3.25362e-06	12719	ChristensenellaceaeR.7group	TRUE	reported	hwEEr5	textfile	2	TRUE	NA
rs73952017	C	T	C	T	-0.0862164	-0.0339745	0.0875	0.896755	FALSE	FALSE	FALSE	q9yPzw	1779608	0.561317	0.0584872	Focal brain injury	TRUE	reported	textfile	18	1779609	0.0194354	8.45769e-06	15274	ChristensenellaceaeR.7group	TRUE	reported	hwEEr5	textfile	2	TRUE	NA
rs78521377	C	T	C	T	0.124992	0.0674079	0.0527	0.969642	FALSE	FALSE	FALSE	q9yPzw	124759805	0.518855	0.10449	Focal brain injury	TRUE	reported	textfile	10	126448374	0.0274797	5.60674e-06	12605	ChristensenellaceaeR.7group	TRUE	reported	hwEEr5	textfile	2	TRUE	NA
rs892686	A	G	A	G	0.0514099	0.0193262	0.4513	0.527713	FALSE	FALSE	FALSE	q9yPzw	80428461	0.590371	0.0359024	Focal brain injury	TRUE	reported	textfile	9	83043376	0.011136	3.96861e-06	16325	ChristensenellaceaeR.7group	TRUE	reported	hwEEr5	textfile	2	TRUE	NA
rs999354	T	A	T	A	0.0580248	0.0125761	0.325	0.370535	FALSE	TRUE	FALSE	q9yPzw	33586050	0.733378	0.0369193	Focal brain injury	TRUE	reported	textfile	19	34076956	0.0117185	7.00695e-07	16324	ChristensenellaceaeR.7group	TRUE	reported	hwEEr5	textfile	2	TRUE	NA
rs1046175	C	G	C	G	0.112758	-0.0275116	0.1262	0.069409	FALSE	TRUE	FALSE	q9yPzw	133391446	0.697726	0.0708346	Focal brain injury	TRUE	reported	textfile	10	135204950	0.0255994	6.35889e-06	8051	Adlercreutzia	TRUE	reported	QE1G7I	textfile	2	TRUE	NA
rs11604400	C	T	C	T	-0.102524	-0.050388	0.1153	0.895867	FALSE	FALSE	FALSE	q9yPzw	98515355	0.391449	0.0587963	Focal brain injury	TRUE	reported	textfile	11	98386085	0.0234834	9.74463e-06	8107	Adlercreutzia	TRUE	reported	QE1G7I	textfile	2	TRUE	NA
rs12522517	A	T	A	T	-0.104884	0.0361728	0.1272	0.151232	FALSE	TRUE	FALSE	q9yPzw	31991728	0.476507	0.0508092	Focal brain injury	TRUE	reported	textfile	5	31991834	0.0234695	4.41254e-06	8187	Adlercreutzia	TRUE	reported	QE1G7I	textfile	2	TRUE	NA
rs13231526	C	A	C	A	0.143237	0.0192091	0.0636	0.920248	FALSE	FALSE	FALSE	q9yPzw	48804555	0.770765	0.0659259	Focal brain injury	TRUE	reported	textfile	7	48844151	0.0311654	4.81355e-06	8051	Adlercreutzia	TRUE	reported	QE1G7I	textfile	2	TRUE	NA
rs2147798	C	G	C	G	0.0922959	-0.0180967	0.1958	0.249113	FALSE	TRUE	FALSE	q9yPzw	201092690	0.662319	0.0414382	Focal brain injury	TRUE	reported	textfile	1	201061818	0.0192121	1.39877e-06	8243	Adlercreutzia	TRUE	reported	QE1G7I	textfile	2	TRUE	NA
rs2717140	C	T	C	T	-0.119225	-0.0407438	0.1113	0.90161	FALSE	FALSE	FALSE	q9yPzw	77297814	0.498709	0.0602253	Focal brain injury	TRUE	reported	textfile	18	75009770	0.0251081	2.04594e-06	8243	Adlercreutzia	TRUE	reported	QE1G7I	textfile	2	TRUE	NA
rs55719207	G	A	G	A	-0.0699243	-0.0216088	0.4175	0.5984	FALSE	FALSE	FALSE	q9yPzw	105637127	0.556233	0.0367219	Focal brain injury	TRUE	reported	textfile	3	105355971	0.0158036	9.60505e-06	8243	Adlercreutzia	TRUE	reported	QE1G7I	textfile	2	TRUE	NA
rs6664405	T	C	T	C	-0.0953084	-0.0440952	0.1441	0.854087	FALSE	FALSE	FALSE	q9yPzw	68978480	0.390778	0.0513806	Focal brain injury	TRUE	reported	textfile	1	69444163	0.0210752	5.23422e-06	8051	Adlercreutzia	TRUE	reported	QE1G7I	textfile	2	TRUE	NA
rs7680684	C	T	C	T	-0.083381	0.0151294	0.325	0.658093	FALSE	FALSE	FALSE	q9yPzw	170360208	0.687527	0.0376155	Focal brain injury	TRUE	reported	textfile	4	171281359	0.0168901	9.76904e-07	8243	Adlercreutzia	TRUE	reported	QE1G7I	textfile	2	TRUE	NA
rs80078995	A	T	A	T	-0.11324	-0.00782695	0.1342	0.145146	FALSE	TRUE	FALSE	q9yPzw	94724152	0.877279	0.0506862	Focal brain injury	TRUE	reported	textfile	5	94059857	0.0232586	1.57358e-06	8243	Adlercreutzia	TRUE	reported	QE1G7I	textfile	2	TRUE	NA
rs9490822	C	T	C	T	-0.0734512	-0.00856498	0.4473	0.549084	FALSE	FALSE	FALSE	q9yPzw	123587938	0.811201	0.0358551	Focal brain injury	TRUE	reported	textfile	6	123909083	0.0155789	2.54421e-06	8243	Adlercreutzia	TRUE	reported	QE1G7I	textfile	2	TRUE	NA
rs9915817	T	C	T	C	0.0749219	0.0454648	0.329	0.709467	FALSE	FALSE	FALSE	q9yPzw	50786818	0.250336	0.0395507	Focal brain injury	TRUE	reported	textfile	17	48864179	0.016833	8.21673e-06	8243	Adlercreutzia	TRUE	reported	QE1G7I	textfile	2	TRUE	NA
rs10464997	G	A	G	A	0.137691	-0.112015	0.1531	0.815306	FALSE	FALSE	FALSE	q9yPzw	21045182	0.0149565	0.0460316	Focal brain injury	TRUE	reported	textfile	8	20902693	0.0294804	3.29754e-06	4650	Oxalobacter	TRUE	reported	ix8Aow	textfile	2	TRUE	NA
rs11108500	A	G	A	G	-0.199099	0.146506	0.0765	0.911843	FALSE	FALSE	FALSE	q9yPzw	96425426	0.0211875	0.0635703	Focal brain injury	TRUE	reported	textfile	12	96819204	0.0427327	3.74279e-06	4303	Oxalobacter	TRUE	reported	ix8Aow	textfile	2	TRUE	NA
rs111966731	T	C	T	C	0.213114	0.0539992	0.0716	0.913855	FALSE	FALSE	FALSE	q9yPzw	93398708	0.398263	0.063925	Focal brain injury	TRUE	reported	textfile	15	93941937	0.047162	7.29863e-06	3931	Oxalobacter	TRUE	reported	ix8Aow	textfile	2	TRUE	NA
rs12002250	A	C	A	C	0.217122	-0.000993211	0.0596	0.957884	FALSE	FALSE	FALSE	q9yPzw	19682560	0.991157	0.089618	Focal brain injury	TRUE	reported	textfile	9	19682558	0.0466317	1.41504e-06	4297	Oxalobacter	TRUE	reported	ix8Aow	textfile	2	TRUE	NA
rs1569853	T	C	T	C	-0.138078	-0.060166	0.1382	0.878994	FALSE	FALSE	FALSE	q9yPzw	38582525	0.271798	0.0547496	Focal brain injury	TRUE	reported	textfile	6	38550301	0.0296981	3.64501e-06	4492	Oxalobacter	TRUE	reported	ix8Aow	textfile	2	TRUE	NA
rs36057338	G	T	G	T	0.207847	-0.0487779	0.0755	0.966647	FALSE	FALSE	FALSE	q9yPzw	189014160	0.627183	0.100429	Focal brain injury	TRUE	reported	textfile	4	189935314	0.0421439	8.79803e-07	4244	Oxalobacter	TRUE	reported	ix8Aow	textfile	2	TRUE	NA
rs3862635	C	T	C	T	-0.172142	-0.0605887	0.0785	0.91024	FALSE	FALSE	FALSE	q9yPzw	126712683	0.333661	0.0626715	Focal brain injury	TRUE	reported	textfile	11	126582578	0.0394026	9.18685e-06	4469	Oxalobacter	TRUE	reported	ix8Aow	textfile	2	TRUE	NA
rs4428215	G	A	G	A	0.130293	-0.00388812	0.2604	0.747091	FALSE	FALSE	FALSE	q9yPzw	172229645	0.924274	0.0409055	Focal brain injury	TRUE	reported	textfile	3	171947435	0.0242237	7.51071e-08	4655	Oxalobacter	TRUE	reported	ix8Aow	textfile	2	TRUE	NA
rs6000536	C	T	C	T	-0.130992	-0.051496	0.2107	0.829804	FALSE	FALSE	FALSE	q9yPzw	37025428	0.282873	0.0479528	Focal brain injury	TRUE	reported	textfile	22	37421469	0.0253804	2.06054e-07	4654	Oxalobacter	TRUE	reported	ix8Aow	textfile	2	TRUE	NA
rs6071435	T	A	T	A	-0.105512	0.0608578	0.3638	0.375222	FALSE	TRUE	FALSE	q9yPzw	60927832	0.0981522	0.0367971	Focal brain injury	TRUE	reported	textfile	20	59502888	0.021489	1.07431e-06	4635	Oxalobacter	TRUE	reported	ix8Aow	textfile	2	TRUE	NA
rs6993398	G	A	G	A	0.127217	0.0397218	0.1531	0.816864	FALSE	FALSE	FALSE	q9yPzw	114548460	0.388742	0.0460863	Focal brain injury	TRUE	reported	textfile	8	115560689	0.0278855	7.12773e-06	4656	Oxalobacter	TRUE	reported	ix8Aow	textfile	2	TRUE	NA
rs736744	C	T	C	T	0.117882	0.0116435	0.4155	0.56827	FALSE	FALSE	FALSE	q9yPzw	84899492	0.747173	0.0361183	Focal brain injury	TRUE	reported	textfile	9	87514407	0.0211262	2.57471e-08	4655	Oxalobacter	TRUE	reported	ix8Aow	textfile	2	TRUE	NA
rs10490280	C	T	C	T	-0.0672094	0.0520789	0.2177	0.811523	FALSE	FALSE	FALSE	q9yPzw	37678833	0.255237	0.0457747	Focal brain injury	TRUE	reported	textfile	2	37905976	0.0143309	4.15551e-06	14004	RuminococcaceaeUCG003	TRUE	reported	yls6Fb	textfile	2	TRUE	NA
rs11243416	T	C	T	C	-0.0925653	0.0671946	0.1014	0.929616	FALSE	FALSE	FALSE	q9yPzw	131541583	0.342689	0.0708157	Focal brain injury	TRUE	reported	textfile	9	134416970	0.0191203	1.66882e-06	14004	RuminococcaceaeUCG003	TRUE	reported	yls6Fb	textfile	2	TRUE	NA
rs11613919	G	T	G	T	0.0727604	0.00170414	0.2127	0.780131	FALSE	FALSE	FALSE	q9yPzw	75102683	0.968263	0.0428321	Focal brain injury	TRUE	reported	textfile	12	75496463	0.0155716	1.62509e-06	14309	RuminococcaceaeUCG003	TRUE	reported	yls6Fb	textfile	2	TRUE	NA
rs139730	G	C	G	C	-0.0577655	-0.0310213	0.2863	0.253094	FALSE	TRUE	FALSE	q9yPzw	24896752	0.456215	0.0416342	Focal brain injury	TRUE	reported	textfile	22	25292719	0.0130645	9.72112e-06	14004	RuminococcaceaeUCG003	TRUE	reported	yls6Fb	textfile	2	TRUE	NA
rs16959793	A	C	A	C	-0.062527	0.054637	0.2803	0.58535	FALSE	FALSE	FALSE	q9yPzw	34779517	0.131868	0.0362609	Focal brain injury	TRUE	reported	textfile	15	35071718	0.0131259	2.21709e-06	14412	RuminococcaceaeUCG003	TRUE	reported	yls6Fb	textfile	2	TRUE	NA
rs2523124	T	C	T	C	-0.0546625	-0.0327882	0.3976	0.59819	FALSE	FALSE	FALSE	q9yPzw	97719124	0.368561	0.0364649	Focal brain injury	TRUE	reported	textfile	7	97348436	0.0120823	5.7837e-06	14409	RuminococcaceaeUCG003	TRUE	reported	yls6Fb	textfile	2	TRUE	NA
rs3013089	G	A	G	A	-0.0551473	-0.00275671	0.3847	0.626506	FALSE	FALSE	FALSE	q9yPzw	13468126	0.940497	0.0369306	Focal brain injury	TRUE	reported	textfile	1	13794594	0.0120346	4.38133e-06	14408	RuminococcaceaeUCG003	TRUE	reported	yls6Fb	textfile	2	TRUE	NA
rs4452755	A	C	A	C	-0.0634463	-0.0264552	0.3052	0.661296	FALSE	FALSE	FALSE	q9yPzw	81114617	0.483069	0.037719	Focal brain injury	TRUE	reported	textfile	8	82026852	0.0134741	3.29335e-06	14406	RuminococcaceaeUCG003	TRUE	reported	yls6Fb	textfile	2	TRUE	NA
rs4532474	G	A	G	A	0.0769231	-0.0413672	0.1491	0.836035	FALSE	FALSE	FALSE	q9yPzw	105333663	0.39126	0.0482509	Focal brain injury	TRUE	reported	textfile	6	105781538	0.017045	4.82127e-06	14412	RuminococcaceaeUCG003	TRUE	reported	yls6Fb	textfile	2	TRUE	NA
rs4629039	T	A	T	A	0.0553742	-0.0311297	0.34	0.383385	FALSE	TRUE	FALSE	q9yPzw	48958784	0.3972	0.0367689	Focal brain injury	TRUE	reported	textfile	18	46485154	0.0122659	6.54355e-06	14404	RuminococcaceaeUCG003	TRUE	reported	yls6Fb	textfile	2	TRUE	NA
rs646327	G	A	G	A	0.0586696	0.0199608	0.4682	0.59197	FALSE	FALSE	FALSE	q9yPzw	48706594	0.581752	0.0362378	Focal brain injury	TRUE	reported	textfile	19	49209851	0.0118369	7.8318e-07	14406	RuminococcaceaeUCG003	TRUE	reported	yls6Fb	textfile	2	TRUE	NA
rs6759615	A	G	A	G	0.102523	-0.05997	0.0696	0.901944	FALSE	FALSE	FALSE	q9yPzw	204373993	0.320323	0.0603444	Focal brain injury	TRUE	reported	textfile	2	205238716	0.0200204	7.86224e-07	14410	RuminococcaceaeUCG003	TRUE	reported	yls6Fb	textfile	2	TRUE	NA
rs73341549	T	C	T	C	-0.169857	-0.0571439	0.0507	0.9431	FALSE	FALSE	FALSE	q9yPzw	51473771	0.461578	0.0776148	Focal brain injury	TRUE	reported	textfile	7	51541468	0.0318768	1.50953e-07	6744	RuminococcaceaeUCG003	TRUE	reported	yls6Fb	textfile	2	TRUE	NA
rs78720113	A	G	A	G	-0.115348	-0.0166935	0.0696	0.921569	FALSE	FALSE	FALSE	q9yPzw	41940901	0.802395	0.0667079	Focal brain injury	TRUE	reported	textfile	3	41982393	0.0249601	7.59261e-06	13078	RuminococcaceaeUCG003	TRUE	reported	yls6Fb	textfile	2	TRUE	NA
rs10495392	C	T	C	T	-0.082486	0.234838	0.1193	0.927336	FALSE	FALSE	FALSE	q9yPzw	237259689	0.00138007	0.0734146	Focal brain injury	TRUE	reported	textfile	1	237422989	0.0187194	9.96329e-06	13902	RuminococcaceaeUCG014	TRUE	reported	LgW454	textfile	2	TRUE	NA
rs10791168	A	G	A	G	-0.0664624	0.0637677	0.1839	0.814411	FALSE	FALSE	FALSE	q9yPzw	131789106	0.169604	0.046428	Focal brain injury	TRUE	reported	textfile	11	131659000	0.0150069	9.76182e-06	14403	RuminococcaceaeUCG014	TRUE	reported	LgW454	textfile	2	TRUE	NA
rs10941294	C	T	C	T	-0.122057	0.139879	0.0686	0.94537	FALSE	FALSE	FALSE	q9yPzw	36435495	0.0768688	0.0790653	Focal brain injury	TRUE	reported	textfile	5	36435597	0.0260017	2.397e-06	12615	RuminococcaceaeUCG014	TRUE	reported	LgW454	textfile	2	TRUE	NA
rs115777838	T	C	T	C	-0.18835	0.0157807	0.0537	0.887234	FALSE	FALSE	FALSE	q9yPzw	26110517	0.779613	0.056395	Focal brain injury	TRUE	reported	textfile	5	26110626	0.0386643	4.62331e-07	5674	RuminococcaceaeUCG014	TRUE	reported	LgW454	textfile	2	TRUE	NA
rs12638134	T	G	T	G	0.0582548	-0.0500602	0.3897	0.582375	FALSE	FALSE	FALSE	q9yPzw	101615765	0.165669	0.0361118	Focal brain injury	TRUE	reported	textfile	3	101334609	0.0119657	1.21144e-06	14403	RuminococcaceaeUCG014	TRUE	reported	LgW454	textfile	2	TRUE	NA
rs17296933	C	G	C	G	-0.0829544	-0.0314236	0.1272	0.114464	FALSE	TRUE	FALSE	q9yPzw	48672707	0.577742	0.0564477	Focal brain injury	TRUE	reported	textfile	19	49175964	0.0185058	7.33724e-06	13177	RuminococcaceaeUCG014	TRUE	reported	LgW454	textfile	2	TRUE	NA
rs34402072	C	T	C	T	-0.0688023	0.0772285	0.1918	0.853541	FALSE	FALSE	FALSE	q9yPzw	3779026	0.13123	0.0511694	Focal brain injury	TRUE	reported	textfile	8	3636548	0.0156083	9.80426e-06	13863	RuminococcaceaeUCG014	TRUE	reported	LgW454	textfile	2	TRUE	NA
rs439810	G	C	G	C	-0.0577127	0.00914618	0.2972	0.328282	FALSE	TRUE	FALSE	q9yPzw	118709791	0.809348	0.0379089	Focal brain injury	TRUE	reported	textfile	2	119467367	0.0126675	7.04188e-06	14403	RuminococcaceaeUCG014	TRUE	reported	LgW454	textfile	2	TRUE	NA
rs56105232	G	A	G	A	0.139276	-0.175017	0.0726	0.938453	FALSE	FALSE	FALSE	q9yPzw	14363770	0.0201813	0.0753423	Focal brain injury	TRUE	reported	textfile	9	14363769	0.0299132	2.9128e-06	9190	RuminococcaceaeUCG014	TRUE	reported	LgW454	textfile	2	TRUE	NA
rs61898819	A	T	A	T	0.0607865	0.00266956	0.2107	0.192745	FALSE	TRUE	FALSE	q9yPzw	126154147	0.953304	0.0455886	Focal brain injury	TRUE	reported	textfile	11	126024042	0.0138761	9.91789e-06	14325	RuminococcaceaeUCG014	TRUE	reported	LgW454	textfile	2	TRUE	NA
rs62478832	T	A	T	A	-0.058129	0.0803849	0.2883	0.341855	FALSE	TRUE	FALSE	q9yPzw	109923977	0.0326663	0.0376304	Focal brain injury	TRUE	reported	textfile	7	109564034	0.012903	6.04427e-06	14331	RuminococcaceaeUCG014	TRUE	reported	LgW454	textfile	2	TRUE	NA
rs72809222	T	C	T	C	0.0671775	0.0286838	0.2515	0.787251	FALSE	FALSE	FALSE	q9yPzw	56978719	0.51286	0.0438327	Focal brain injury	TRUE	reported	textfile	2	57205854	0.0139838	2.41191e-06	13922	RuminococcaceaeUCG014	TRUE	reported	LgW454	textfile	2	TRUE	NA
rs73186226	G	A	G	A	-0.0993852	-0.133561	0.0875	0.92405	FALSE	FALSE	FALSE	q9yPzw	124110514	0.0532035	0.0690856	Focal brain injury	TRUE	reported	textfile	3	123829361	0.0216819	6.71749e-06	13760	RuminococcaceaeUCG014	TRUE	reported	LgW454	textfile	2	TRUE	NA
rs74060145	C	G	C	G	-0.115767	-0.10159	0.0646	0.0790116	FALSE	TRUE	FALSE	q9yPzw	14996086	0.127705	0.0666945	Focal brain injury	TRUE	reported	textfile	1	15322582	0.0254199	8.7051e-06	13011	RuminococcaceaeUCG014	TRUE	reported	LgW454	textfile	2	TRUE	NA
rs79640386	T	A	T	A	-0.110863	-0.0144196	0.0646	0.132665	FALSE	TRUE	FALSE	q9yPzw	4084336	0.784081	0.0526255	Focal brain injury	TRUE	reported	textfile	18	4084336	0.0248098	8.73755e-06	13692	RuminococcaceaeUCG014	TRUE	reported	LgW454	textfile	2	TRUE	NA
rs853612	A	G	A	G	-0.0528257	0.0183932	0.4026	0.606025	FALSE	FALSE	FALSE	q9yPzw	118168902	0.614555	0.0365247	Focal brain injury	TRUE	reported	textfile	10	119928413	0.0119367	9.75451e-06	14403	RuminococcaceaeUCG014	TRUE	reported	LgW454	textfile	2	TRUE	NA
rs995642	C	T	C	T	0.060048	-0.0295544	0.326	0.761556	FALSE	FALSE	FALSE	q9yPzw	134097088	0.480491	0.0418906	Focal brain injury	TRUE	reported	textfile	2	134854659	0.0126417	1.90222e-06	14402	RuminococcaceaeUCG014	TRUE	reported	LgW454	textfile	2	TRUE	NA
rs10501370	C	T	C	T	-0.115589	-0.0969096	0.0527	0.937286	FALSE	FALSE	FALSE	q9yPzw	58273149	0.188561	0.073704	Focal brain injury	TRUE	reported	textfile	11	58040621	0.0252489	5.41918e-06	13824	Eubacteriumhalliigroup	TRUE	reported	B9wiAF	textfile	2	TRUE	NA
rs10798999	C	T	C	T	0.0601661	0.0465095	0.2157	0.732911	FALSE	FALSE	FALSE	q9yPzw	33843316	0.251148	0.0405289	Focal brain injury	TRUE	reported	textfile	1	34308917	0.0126752	2.60558e-06	16561	Eubacteriumhalliigroup	TRUE	reported	B9wiAF	textfile	2	TRUE	NA
rs10808115	A	C	A	C	-0.0504747	0.044751	0.4781	0.511839	FALSE	FALSE	FALSE	q9yPzw	100992094	0.21001	0.0356997	Focal brain injury	TRUE	reported	textfile	7	100635375	0.0109922	4.42448e-06	16566	Eubacteriumhalliigroup	TRUE	reported	B9wiAF	textfile	2	TRUE	NA
rs117748144	T	C	T	C	-0.126582	-0.0536261	0.0427	0.948331	FALSE	FALSE	FALSE	q9yPzw	11750090	0.511141	0.081615	Focal brain injury	TRUE	reported	textfile	11	11771637	0.028712	7.86002e-06	10861	Eubacteriumhalliigroup	TRUE	reported	B9wiAF	textfile	2	TRUE	NA
rs13116360	T	C	T	C	0.154124	0.0691178	0.0626	0.933063	FALSE	FALSE	FALSE	q9yPzw	110964275	0.343187	0.0729179	Focal brain injury	TRUE	reported	textfile	4	111885431	0.0297185	2.94487e-07	10323	Eubacteriumhalliigroup	TRUE	reported	B9wiAF	textfile	2	TRUE	NA
rs17074066	T	C	T	C	-0.0813986	-0.164605	0.0915	0.97963	FALSE	FALSE	FALSE	q9yPzw	182788383	0.205024	0.129879	Focal brain injury	TRUE	reported	textfile	4	183709536	0.0189272	9.34905e-06	15804	Eubacteriumhalliigroup	TRUE	reported	B9wiAF	textfile	2	TRUE	NA
rs17474256	G	A	G	A	0.0810805	0.000680562	0.1233	0.901882	FALSE	FALSE	FALSE	q9yPzw	103982054	0.991018	0.0604559	Focal brain injury	TRUE	reported	textfile	1	104524676	0.0184573	9.45445e-06	16460	Eubacteriumhalliigroup	TRUE	reported	B9wiAF	textfile	2	TRUE	NA
rs281379	A	G	A	G	-0.0499523	0.0240779	0.4602	0.592228	FALSE	FALSE	FALSE	q9yPzw	48711017	0.506939	0.0362831	Focal brain injury	TRUE	reported	textfile	19	49214274	0.0112153	9.32796e-06	16130	Eubacteriumhalliigroup	TRUE	reported	B9wiAF	textfile	2	TRUE	NA
rs28584818	A	G	A	G	0.126115	0.0492284	0.0686	0.920372	FALSE	FALSE	FALSE	q9yPzw	64678780	0.456539	0.0661177	Focal brain injury	TRUE	reported	textfile	3	64664456	0.0268627	4.43235e-06	11095	Eubacteriumhalliigroup	TRUE	reported	B9wiAF	textfile	2	TRUE	NA
rs60254196	A	G	A	G	-0.0522832	-0.00830554	0.5408	0.534226	FALSE	FALSE	FALSE	q9yPzw	149159628	0.817347	0.0359612	Focal brain injury	TRUE	reported	textfile	7	148856720	0.0111865	2.69672e-06	16238	Eubacteriumhalliigroup	TRUE	reported	B9wiAF	textfile	2	TRUE	NA
rs630939	C	T	C	T	-0.0508914	0.0276554	0.3996	0.547305	FALSE	FALSE	FALSE	q9yPzw	50858093	0.444944	0.0362042	Focal brain injury	TRUE	reported	textfile	18	48384463	0.0114352	9.15759e-06	16238	Eubacteriumhalliigroup	TRUE	reported	B9wiAF	textfile	2	TRUE	NA
rs6550770	T	C	T	C	-0.198087	0.106993	0.0517	0.957027	FALSE	FALSE	FALSE	q9yPzw	23621925	0.231302	0.0893832	Focal brain injury	TRUE	reported	textfile	3	23663416	0.0443545	4.823e-06	4279	Eubacteriumhalliigroup	TRUE	reported	B9wiAF	textfile	2	TRUE	NA
rs74018587	C	T	C	T	0.208943	0.163818	0.0368	0.959825	FALSE	FALSE	FALSE	q9yPzw	61721961	0.0729038	0.0913433	Focal brain injury	TRUE	reported	textfile	15	62014160	0.043822	3.70257e-06	3039	Eubacteriumhalliigroup	TRUE	reported	B9wiAF	textfile	2	TRUE	NA
rs78056098	G	T	G	T	-0.0507411	-0.0305556	0.3608	0.644361	FALSE	FALSE	FALSE	q9yPzw	123919170	0.411912	0.0372386	Focal brain injury	TRUE	reported	textfile	11	123789877	0.0113758	8.28818e-06	16568	Eubacteriumhalliigroup	TRUE	reported	B9wiAF	textfile	2	TRUE	NA
rs949971	T	G	T	G	-0.0540164	-0.0227368	0.3837	0.674949	FALSE	FALSE	FALSE	q9yPzw	110564542	0.551573	0.038187	Focal brain injury	TRUE	reported	textfile	3	110283389	0.0116101	3.29002e-06	16566	Eubacteriumhalliigroup	TRUE	reported	B9wiAF	textfile	2	TRUE	NA
rs10502061	A	G	A	G	0.0835752	0.032875	0.0944	0.885471	FALSE	FALSE	FALSE	q9yPzw	105744527	0.557681	0.056073	Focal brain injury	TRUE	reported	textfile	11	105615253	0.0192017	7.93539e-06	16825	Anaerostipes	TRUE	reported	EipXpU	textfile	2	TRUE	NA
rs13376554	A	T	A	T	0.197389	0.0912949	0.0308	0.025288	FALSE	TRUE	FALSE	q9yPzw	67129425	0.425358	0.114525	Focal brain injury	TRUE	reported	textfile	1	67595108	0.0458642	7.72059e-06	3101	Anaerostipes	TRUE	reported	EipXpU	textfile	2	TRUE	NA
rs2014785	T	C	T	C	0.0515687	-0.0207008	0.3887	0.557683	FALSE	FALSE	FALSE	q9yPzw	171382313	0.569276	0.0363736	Focal brain injury	TRUE	reported	textfile	3	171100102	0.0112199	4.68061e-06	16445	Anaerostipes	TRUE	reported	EipXpU	textfile	2	TRUE	NA
rs2396460	T	C	T	C	-0.0512653	0.00553247	0.4394	0.515646	FALSE	FALSE	FALSE	q9yPzw	227153955	0.87785	0.0359965	Focal brain injury	TRUE	reported	textfile	2	228018671	0.0109555	2.91088e-06	16912	Anaerostipes	TRUE	reported	EipXpU	textfile	2	TRUE	NA
rs2804244	A	G	A	G	-0.053089	-0.00248892	0.4553	0.616381	FALSE	FALSE	FALSE	q9yPzw	115623674	0.946135	0.0368393	Focal brain injury	TRUE	reported	textfile	10	117383184	0.0110983	2.04051e-06	16926	Anaerostipes	TRUE	reported	EipXpU	textfile	2	TRUE	NA
rs3900776	G	A	G	A	-0.110013	-0.0630713	0.0706	0.971435	FALSE	FALSE	FALSE	q9yPzw	13525083	0.560924	0.108469	Focal brain injury	TRUE	reported	textfile	9	13525082	0.0236302	2.74765e-06	14694	Anaerostipes	TRUE	reported	EipXpU	textfile	2	TRUE	NA
rs60983350	G	A	G	A	-0.0539901	0.0289331	0.4354	0.638081	FALSE	FALSE	FALSE	q9yPzw	2947443	0.454435	0.0386785	Focal brain injury	TRUE	reported	textfile	17	2850737	0.0116575	4.42054e-06	16344	Anaerostipes	TRUE	reported	EipXpU	textfile	2	TRUE	NA
rs62157625	T	C	T	C	0.088573	0.0339907	0.1133	0.874445	FALSE	FALSE	FALSE	q9yPzw	142016764	0.533844	0.0546343	Focal brain injury	TRUE	reported	textfile	2	142774333	0.0185548	1.44909e-06	15215	Anaerostipes	TRUE	reported	EipXpU	textfile	2	TRUE	NA
rs62215703	G	A	G	A	0.0644965	-0.0234274	0.2197	0.784989	FALSE	FALSE	FALSE	q9yPzw	24501310	0.588795	0.0433373	Focal brain injury	TRUE	reported	textfile	21	25873624	0.0136702	1.9777e-06	15550	Anaerostipes	TRUE	reported	EipXpU	textfile	2	TRUE	NA
rs6474958	A	G	A	G	-0.0500065	-0.0365192	0.4026	0.691755	FALSE	FALSE	FALSE	q9yPzw	1582701	0.345824	0.0387381	Focal brain injury	TRUE	reported	textfile	9	1582701	0.0112001	6.74483e-06	16918	Anaerostipes	TRUE	reported	EipXpU	textfile	2	TRUE	NA
rs6726833	C	A	C	A	-0.0877497	0.0326977	0.0944	0.920583	FALSE	FALSE	FALSE	q9yPzw	39124428	0.619708	0.0658876	Focal brain injury	TRUE	reported	textfile	2	39351569	0.0189408	3.32217e-06	16924	Anaerostipes	TRUE	reported	EipXpU	textfile	2	TRUE	NA
rs6854026	T	C	T	C	-0.0508482	0.0272737	0.5119	0.43643	FALSE	FALSE	FALSE	q9yPzw	168769663	0.450262	0.0361251	Focal brain injury	TRUE	reported	textfile	4	169690814	0.0109075	3.19578e-06	16921	Anaerostipes	TRUE	reported	EipXpU	textfile	2	TRUE	NA
rs7193624	C	T	C	T	0.0750642	-0.02144	0.1491	0.916095	FALSE	FALSE	FALSE	q9yPzw	77540123	0.743425	0.0655014	Focal brain injury	TRUE	reported	textfile	16	77574020	0.0150723	5.35482e-07	16926	Anaerostipes	TRUE	reported	EipXpU	textfile	2	TRUE	NA
rs7823228	G	C	G	C	-0.0621085	-0.0763677	0.2157	0.170548	FALSE	TRUE	FALSE	q9yPzw	127385249	0.110511	0.0478524	Focal brain injury	TRUE	reported	textfile	8	128397494	0.0136614	5.84203e-06	16445	Anaerostipes	TRUE	reported	EipXpU	textfile	2	TRUE	NA
rs78735375	A	C	A	C	-0.137429	-0.0264971	0.0527	0.959961	FALSE	FALSE	FALSE	q9yPzw	1497548	0.772167	0.0915135	Focal brain injury	TRUE	reported	textfile	19	1497547	0.0305304	5.33384e-06	10360	Anaerostipes	TRUE	reported	EipXpU	textfile	2	TRUE	NA
rs10506058	A	G	A	G	0.0997048	0.026536	0.3966	0.577622	FALSE	FALSE	FALSE	q9yPzw	30115552	0.461856	0.0360645	Focal brain injury	TRUE	reported	textfile	12	30268485	0.0221926	8.92443e-06	4163	Clostridiuminnocuumgroup	TRUE	reported	huuaiS	textfile	2	TRUE	NA
rs1942371	G	A	G	A	-0.157938	0.0737324	0.1302	0.876808	FALSE	FALSE	FALSE	q9yPzw	71607072	0.176697	0.0545763	Focal brain injury	TRUE	reported	textfile	18	69274308	0.034187	4.06337e-06	3971	Clostridiuminnocuumgroup	TRUE	reported	huuaiS	textfile	2	TRUE	NA
rs1948423	T	A	T	A	-0.108859	0.045176	0.3082	0.347399	FALSE	TRUE	FALSE	q9yPzw	103306673	0.228702	0.0375306	Focal brain injury	TRUE	reported	textfile	3	103025517	0.023425	3.4941e-06	4165	Clostridiuminnocuumgroup	TRUE	reported	huuaiS	textfile	2	TRUE	NA
rs40656	C	T	C	T	0.142664	0.0295463	0.1889	0.793762	FALSE	FALSE	FALSE	q9yPzw	9368046	0.508459	0.0446831	Focal brain injury	TRUE	reported	textfile	5	9368158	0.0311021	8.6152e-06	4048	Clostridiuminnocuumgroup	TRUE	reported	huuaiS	textfile	2	TRUE	NA
rs4869133	G	A	G	A	-0.180591	-0.0205082	0.0885	0.824326	FALSE	FALSE	FALSE	q9yPzw	96381915	0.664743	0.0473221	Focal brain injury	TRUE	reported	textfile	5	95717619	0.0409505	7.24455e-06	3735	Clostridiuminnocuumgroup	TRUE	reported	huuaiS	textfile	2	TRUE	NA
rs61267978	T	C	T	C	0.14708	-0.066762	0.1243	0.877582	FALSE	FALSE	FALSE	q9yPzw	6348228	0.221965	0.0546638	Focal brain injury	TRUE	reported	textfile	18	6348227	0.0320875	5.58513e-06	4165	Clostridiuminnocuumgroup	TRUE	reported	huuaiS	textfile	2	TRUE	NA
rs6577484	G	A	G	A	0.160425	0.0150454	0.1481	0.895756	FALSE	FALSE	FALSE	q9yPzw	8359360	0.800353	0.0594937	Focal brain injury	TRUE	reported	textfile	1	8419420	0.0360857	8.40602e-06	3858	Clostridiuminnocuumgroup	TRUE	reported	huuaiS	textfile	2	TRUE	NA
rs6890185	T	C	T	C	0.113424	-0.00576834	0.3111	0.677327	FALSE	FALSE	FALSE	q9yPzw	71890799	0.880358	0.038324	Focal brain injury	TRUE	reported	textfile	5	71186626	0.0233137	1.12244e-06	4166	Clostridiuminnocuumgroup	TRUE	reported	huuaiS	textfile	2	TRUE	NA
rs71564433	T	A	T	A	-0.126746	-0.0140872	0.1789	0.201285	FALSE	TRUE	FALSE	q9yPzw	143397097	0.755176	0.045177	Focal brain injury	TRUE	reported	textfile	6	143718234	0.0274657	7.8001e-06	4164	Clostridiuminnocuumgroup	TRUE	reported	huuaiS	textfile	2	TRUE	NA
rs10512344	C	G	C	G	0.247373	0.0438843	0.0328	0.0193032	FALSE	TRUE	FALSE	q9yPzw	106247214	0.737548	0.130958	Focal brain injury	TRUE	reported	textfile	9	109009495	0.0544087	3.19324e-06	3063	Prevotella9	TRUE	reported	178ECa	textfile	2	TRUE	NA
rs111509883	T	C	T	C	0.171131	-0.0107077	0.0845	0.890701	FALSE	FALSE	FALSE	q9yPzw	639161	0.852933	0.0577617	Focal brain injury	TRUE	reported	textfile	19	639161	0.0347624	1.24389e-06	6960	Prevotella9	TRUE	reported	178ECa	textfile	2	TRUE	NA
rs11199734	A	T	A	T	0.0770209	-0.00611091	0.2177	0.220439	FALSE	TRUE	FALSE	q9yPzw	121059887	0.88815	0.0434492	Focal brain injury	TRUE	reported	textfile	10	122819400	0.0169462	7.00288e-06	10263	Prevotella9	TRUE	reported	178ECa	textfile	2	TRUE	NA
rs11685699	C	T	C	T	-0.141357	-0.0934391	0.0825	0.922762	FALSE	FALSE	FALSE	q9yPzw	11092559	0.163015	0.0669814	Focal brain injury	TRUE	reported	textfile	2	11232685	0.0295665	2.02552e-06	8342	Prevotella9	TRUE	reported	178ECa	textfile	2	TRUE	NA
rs117271932	A	G	A	G	0.208089	0.0026408	0.0467	0.943268	FALSE	FALSE	FALSE	q9yPzw	43840580	0.972741	0.0772808	Focal brain injury	TRUE	reported	textfile	22	44236460	0.0440393	2.81722e-06	4878	Prevotella9	TRUE	reported	178ECa	textfile	2	TRUE	NA
rs12648235	T	C	T	C	0.0785902	-0.143902	0.1571	0.763896	FALSE	FALSE	FALSE	q9yPzw	160194592	0.000456384	0.0410547	Focal brain injury	TRUE	reported	textfile	4	161115744	0.0177676	7.39079e-06	10271	Prevotella9	TRUE	reported	178ECa	textfile	2	TRUE	NA
rs1304512	G	A	G	A	0.0761593	0.0432956	0.2187	0.727328	FALSE	FALSE	FALSE	q9yPzw	64440198	0.282375	0.040275	Focal brain injury	TRUE	reported	textfile	5	63736025	0.0165885	5.29082e-06	9790	Prevotella9	TRUE	reported	178ECa	textfile	2	TRUE	NA
rs2104588	T	C	T	C	0.105558	-0.0147016	0.1193	0.943558	FALSE	FALSE	FALSE	q9yPzw	12455582	0.850425	0.0779611	Focal brain injury	TRUE	reported	textfile	10	12497581	0.023773	8.12987e-06	9268	Prevotella9	TRUE	reported	178ECa	textfile	2	TRUE	NA
rs2495052	A	G	A	G	0.0838978	-0.0159652	0.1789	0.852788	FALSE	FALSE	FALSE	q9yPzw	13834756	0.751372	0.0503902	Focal brain injury	TRUE	reported	textfile	1	14161251	0.0188523	8.97142e-06	9790	Prevotella9	TRUE	reported	178ECa	textfile	2	TRUE	NA
rs2683313	A	G	A	G	-0.0724576	0.0178179	0.3082	0.68429	FALSE	FALSE	FALSE	q9yPzw	19258094	0.644017	0.0385592	Focal brain injury	TRUE	reported	textfile	8	19115604	0.0151603	1.68895e-06	10260	Prevotella9	TRUE	reported	178ECa	textfile	2	TRUE	NA
rs4968431	G	T	G	T	0.0640113	0.0566531	0.3638	0.634721	FALSE	FALSE	FALSE	q9yPzw	61344417	0.130321	0.0374483	Focal brain injury	TRUE	reported	textfile	17	59421778	0.0144162	8.58441e-06	10271	Prevotella9	TRUE	reported	178ECa	textfile	2	TRUE	NA
rs7237249	C	T	C	T	-0.0823764	0.0320782	0.1352	0.810396	FALSE	FALSE	FALSE	q9yPzw	74325267	0.480215	0.0454393	Focal brain injury	TRUE	reported	textfile	18	71992502	0.0182126	8.93303e-06	10271	Prevotella9	TRUE	reported	178ECa	textfile	2	TRUE	NA
rs72815774	T	C	T	C	-0.176186	0.133983	0.0706	0.939029	FALSE	FALSE	FALSE	q9yPzw	91766476	0.0996896	0.0813817	Focal brain injury	TRUE	reported	textfile	2	91954502	0.0393068	8.78291e-06	5728	Prevotella9	TRUE	reported	178ECa	textfile	2	TRUE	NA
rs746764	T	C	T	C	-0.0915772	-0.022415	0.173	0.78674	FALSE	FALSE	FALSE	q9yPzw	21490075	0.607683	0.0436614	Focal brain injury	TRUE	reported	textfile	20	21470713	0.0193245	2.03999e-06	9385	Prevotella9	TRUE	reported	178ECa	textfile	2	TRUE	NA
rs7976209	T	C	T	C	-0.0870786	-0.146547	0.167	0.844934	FALSE	FALSE	FALSE	q9yPzw	1685304	0.0019273	0.0472548	Focal brain injury	TRUE	reported	textfile	12	1794470	0.0197951	7.28343e-06	10263	Prevotella9	TRUE	reported	178ECa	textfile	2	TRUE	NA
rs9428102	A	G	A	G	-0.0778845	0.0566507	0.2366	0.783452	FALSE	FALSE	FALSE	q9yPzw	118310194	0.191701	0.0433917	Focal brain injury	TRUE	reported	textfile	1	118852817	0.0176068	4.61734e-06	10264	Prevotella9	TRUE	reported	178ECa	textfile	2	TRUE	NA
rs9613013	G	A	G	A	0.0917591	0.0647256	0.1451	0.876843	FALSE	FALSE	FALSE	q9yPzw	25756771	0.236899	0.0547236	Focal brain injury	TRUE	reported	textfile	22	26152738	0.0202697	6.10415e-06	9790	Prevotella9	TRUE	reported	178ECa	textfile	2	TRUE	NA
rs10741777	T	C	T	C	-0.0973842	-0.0362966	0.2614	0.69263	FALSE	FALSE	FALSE	q9yPzw	19551010	0.347137	0.038607	Focal brain injury	TRUE	reported	textfile	11	19572557	0.0194791	7.68659e-07	7014	LachnospiraceaeUCG008	TRUE	reported	yRdyyg	textfile	2	TRUE	NA
rs10793103	C	T	C	T	0.0974344	0.0012823	0.3042	0.551057	FALSE	FALSE	FALSE	q9yPzw	74680730	0.971551	0.0359557	Focal brain injury	TRUE	reported	textfile	11	74391775	0.0181279	9.34937e-08	7014	LachnospiraceaeUCG008	TRUE	reported	yRdyyg	textfile	2	TRUE	NA
rs10801803	G	A	G	A	-0.117029	0.0139109	0.162	0.858194	FALSE	FALSE	FALSE	q9yPzw	90353314	0.784493	0.0508682	Focal brain injury	TRUE	reported	textfile	1	90818872	0.0243085	1.40029e-06	7017	LachnospiraceaeUCG008	TRUE	reported	yRdyyg	textfile	2	TRUE	NA
rs13024781	T	C	T	C	-0.0798769	0.0301658	0.503	0.480416	FALSE	FALSE	FALSE	q9yPzw	167772361	0.400491	0.0358798	Focal brain injury	TRUE	reported	textfile	2	168628871	0.0168846	2.29166e-06	7016	LachnospiraceaeUCG008	TRUE	reported	yRdyyg	textfile	2	TRUE	NA
rs57091572	A	G	A	G	-0.110443	0.00701227	0.1402	0.868805	FALSE	FALSE	FALSE	q9yPzw	80505086	0.894694	0.0529762	Focal brain injury	TRUE	reported	textfile	6	81214803	0.0235801	2.85822e-06	6950	LachnospiraceaeUCG008	TRUE	reported	yRdyyg	textfile	2	TRUE	NA
rs61944774	A	G	A	G	0.179838	0.0370732	0.0577	0.946832	FALSE	FALSE	FALSE	q9yPzw	129055273	0.646559	0.0808493	Focal brain injury	TRUE	reported	textfile	12	129539818	0.0393797	6.34122e-06	6000	LachnospiraceaeUCG008	TRUE	reported	yRdyyg	textfile	2	TRUE	NA
rs62277846	C	T	C	T	0.102292	0.014771	0.2356	0.807781	FALSE	FALSE	FALSE	q9yPzw	227235424	0.744291	0.0452855	Focal brain injury	TRUE	reported	textfile	2	228100140	0.0212319	1.58892e-06	7016	LachnospiraceaeUCG008	TRUE	reported	yRdyyg	textfile	2	TRUE	NA
rs67078837	T	C	T	C	-0.0845848	0.0157723	0.4583	0.58308	FALSE	FALSE	FALSE	q9yPzw	113299491	0.662836	0.0361749	Focal brain injury	TRUE	reported	textfile	4	114220647	0.0170693	7.68189e-07	7016	LachnospiraceaeUCG008	TRUE	reported	yRdyyg	textfile	2	TRUE	NA
rs75356640	G	A	G	A	0.136523	0.0932993	0.0885	0.875842	FALSE	FALSE	FALSE	q9yPzw	31405081	0.085761	0.0543008	Focal brain injury	TRUE	reported	textfile	15	31697284	0.0303128	9.83206e-06	6423	LachnospiraceaeUCG008	TRUE	reported	yRdyyg	textfile	2	TRUE	NA
rs955844	A	C	A	C	0.112064	0.046713	0.1998	0.858986	FALSE	FALSE	FALSE	q9yPzw	84958708	0.367582	0.051845	Focal brain injury	TRUE	reported	textfile	16	84992314	0.0228369	1.80994e-06	6863	LachnospiraceaeUCG008	TRUE	reported	yRdyyg	textfile	2	TRUE	NA
rs9873555	G	C	G	C	-0.121162	-0.0576309	0.1571	0.116772	FALSE	TRUE	FALSE	q9yPzw	100777836	0.30074	0.0556902	Focal brain injury	TRUE	reported	textfile	3	100496680	0.0233467	2.41343e-07	6577	LachnospiraceaeUCG008	TRUE	reported	yRdyyg	textfile	2	TRUE	NA
rs10781340	G	A	G	A	0.0948915	0.0979062	0.166	0.874344	FALSE	FALSE	FALSE	q9yPzw	76137254	0.0732976	0.0546664	Focal brain injury	TRUE	reported	textfile	9	78752170	0.0203221	4.32266e-06	9037	Haemophilus	TRUE	reported	i6Z4LG	textfile	2	TRUE	NA
rs111582866	G	A	G	A	-0.124265	-0.0578794	0.1014	0.912941	FALSE	FALSE	FALSE	q9yPzw	48708578	0.364351	0.0638067	Focal brain injury	TRUE	reported	textfile	16	48742489	0.026016	1.27347e-06	8370	Haemophilus	TRUE	reported	i6Z4LG	textfile	2	TRUE	NA
rs12191680	C	G	C	G	0.106544	0.0204219	0.165	0.101045	FALSE	TRUE	FALSE	q9yPzw	128903343	0.733937	0.0600832	Focal brain injury	TRUE	reported	textfile	6	129224488	0.0200323	1.46913e-07	9115	Haemophilus	TRUE	reported	i6Z4LG	textfile	2	TRUE	NA
rs12876183	T	A	T	A	0.0749201	-0.0188707	0.2753	0.345309	FALSE	TRUE	FALSE	q9yPzw	84540415	0.615204	0.0375417	Focal brain injury	TRUE	reported	textfile	13	85114550	0.016711	9.6249e-06	9110	Haemophilus	TRUE	reported	i6Z4LG	textfile	2	TRUE	NA
rs35509	G	A	G	A	0.128249	0.0898281	0.0785	0.957602	FALSE	FALSE	FALSE	q9yPzw	115055532	0.31985	0.0903007	Focal brain injury	TRUE	reported	textfile	12	115493337	0.0268779	2.00952e-06	8430	Haemophilus	TRUE	reported	i6Z4LG	textfile	2	TRUE	NA
rs4822728	T	C	T	C	0.0705861	0.00959914	0.4374	0.517964	FALSE	FALSE	FALSE	q9yPzw	26495842	0.788052	0.0357056	Focal brain injury	TRUE	reported	textfile	22	26891808	0.0151388	3.47849e-06	9119	Haemophilus	TRUE	reported	i6Z4LG	textfile	2	TRUE	NA
rs56310940	G	C	G	C	-0.108393	0.0256894	0.0825	0.122566	FALSE	TRUE	FALSE	q9yPzw	24320742	0.635654	0.0542219	Focal brain injury	TRUE	reported	textfile	7	24360361	0.0247052	7.23232e-06	9119	Haemophilus	TRUE	reported	i6Z4LG	textfile	2	TRUE	NA
rs76022354	C	T	C	T	0.244638	-0.0142614	0.0328	0.949963	FALSE	FALSE	FALSE	q9yPzw	92546628	0.862584	0.0823951	Focal brain injury	TRUE	reported	textfile	10	94306385	0.0505504	1.83031e-06	3618	Haemophilus	TRUE	reported	i6Z4LG	textfile	2	TRUE	NA
rs78909003	T	C	T	C	-0.246256	0.0883815	0.0497	0.945019	FALSE	FALSE	FALSE	q9yPzw	102887960	0.261749	0.0787527	Focal brain injury	TRUE	reported	textfile	9	105650242	0.0503924	1.66745e-06	3559	Haemophilus	TRUE	reported	i6Z4LG	textfile	2	TRUE	NA
rs9328464	T	C	T	C	0.0723095	0.0359713	0.492	0.55296	FALSE	FALSE	FALSE	q9yPzw	8350684	0.316675	0.0359241	Focal brain injury	TRUE	reported	textfile	6	8350917	0.0148799	1.42269e-06	9119	Haemophilus	TRUE	reported	i6Z4LG	textfile	2	TRUE	NA
rs9382510	C	T	C	T	-0.093521	0.0344659	0.2455	0.736867	FALSE	FALSE	FALSE	q9yPzw	55583693	0.404331	0.0413304	Focal brain injury	TRUE	reported	textfile	6	55448491	0.0172649	7.12051e-08	9117	Haemophilus	TRUE	reported	i6Z4LG	textfile	2	TRUE	NA
rs9574096	A	T	A	T	-0.0736375	-0.0113961	0.3618	0.369904	FALSE	TRUE	FALSE	q9yPzw	35530810	0.757494	0.0369075	Focal brain injury	TRUE	reported	textfile	13	36104947	0.0155227	2.1802e-06	9118	Haemophilus	TRUE	reported	i6Z4LG	textfile	2	TRUE	NA
rs9895850	T	C	T	C	-0.192957	-0.024045	0.0497	0.956307	FALSE	FALSE	FALSE	q9yPzw	66538895	0.784047	0.0877401	Focal brain injury	TRUE	reported	textfile	17	64535013	0.0416755	2.1406e-06	4592	Haemophilus	TRUE	reported	i6Z4LG	textfile	2	TRUE	NA
rs10787984	G	C	G	C	0.094316	-0.0173625	0.1759	0.102509	FALSE	TRUE	FALSE	q9yPzw	119597317	0.770607	0.0595463	Focal brain injury	TRUE	reported	textfile	10	121356829	0.0213513	9.62305e-06	7468	Actinomyces	TRUE	reported	qQ3Dvk	textfile	2	TRUE	NA
rs2715439	C	T	C	T	0.0746684	0.0690615	0.4543	0.529403	FALSE	FALSE	FALSE	q9yPzw	98949084	0.0534146	0.0357543	Focal brain injury	TRUE	reported	textfile	15	99492313	0.0164822	6.27e-06	7468	Actinomyces	TRUE	reported	qQ3Dvk	textfile	2	TRUE	NA
rs34583783	G	T	G	T	0.126596	-0.11195	0.1024	0.939497	FALSE	FALSE	FALSE	q9yPzw	66497478	0.137806	0.0754376	Focal brain injury	TRUE	reported	textfile	6	67207371	0.0268461	4.48529e-06	7468	Actinomyces	TRUE	reported	qQ3Dvk	textfile	2	TRUE	NA
rs35011108	A	G	A	G	0.232634	0.0126254	0.0636	0.932777	FALSE	FALSE	FALSE	q9yPzw	132686341	0.859496	0.0713235	Focal brain injury	TRUE	reported	textfile	6	133007480	0.0512044	6.33832e-06	3515	Actinomyces	TRUE	reported	qQ3Dvk	textfile	2	TRUE	NA
rs4073240	G	A	G	A	0.0749687	0.0732079	0.3827	0.619304	FALSE	FALSE	FALSE	q9yPzw	168824686	0.0465018	0.0367728	Focal brain injury	TRUE	reported	textfile	6	169224781	0.0167368	7.94274e-06	7468	Actinomyces	TRUE	reported	qQ3Dvk	textfile	2	TRUE	NA
rs4146653	G	A	G	A	0.0985224	-0.0122562	0.1968	0.857837	FALSE	FALSE	FALSE	q9yPzw	4740649	0.811475	0.0513835	Focal brain injury	TRUE	reported	textfile	10	4782841	0.0214182	4.49647e-06	7468	Actinomyces	TRUE	reported	qQ3Dvk	textfile	2	TRUE	NA
rs71315246	A	G	A	G	-0.0969809	-0.0213147	0.1431	0.864084	FALSE	FALSE	FALSE	q9yPzw	101633595	0.682224	0.0520594	Focal brain injury	TRUE	reported	textfile	3	101352439	0.021925	9.82978e-06	7468	Actinomyces	TRUE	reported	qQ3Dvk	textfile	2	TRUE	NA
rs7915461	T	C	T	C	0.18776	-0.135285	0.0577	0.931599	FALSE	FALSE	FALSE	q9yPzw	125843552	0.055469	0.070638	Focal brain injury	TRUE	reported	textfile	10	127532121	0.0401636	5.91984e-06	5282	Actinomyces	TRUE	reported	qQ3Dvk	textfile	2	TRUE	NA
rs10794359	T	C	T	C	-0.0953524	0.0240244	0.4871	0.532594	FALSE	FALSE	FALSE	q9yPzw	1051715	0.507671	0.0362649	Focal brain injury	TRUE	reported	textfile	11	1051715	0.02006	2.23496e-06	4994	Anaerofilum	TRUE	reported	mRPXTY	textfile	2	TRUE	NA
rs1563175	A	C	A	C	0.0923834	-0.00569154	0.4443	0.542606	FALSE	FALSE	FALSE	q9yPzw	3791350	0.874094	0.0359177	Focal brain injury	TRUE	reported	textfile	2	3838940	0.0202157	5.53848e-06	5051	Anaerofilum	TRUE	reported	mRPXTY	textfile	2	TRUE	NA
rs17012738	T	G	T	G	0.0903417	0.00437085	0.4076	0.508712	FALSE	FALSE	FALSE	q9yPzw	76471016	0.90247	0.0356682	Focal brain injury	TRUE	reported	textfile	2	76698142	0.0200239	7.24168e-06	5051	Anaerofilum	TRUE	reported	mRPXTY	textfile	2	TRUE	NA
rs17096874	C	T	C	T	-0.126337	0.0856572	0.1809	0.788949	FALSE	FALSE	FALSE	q9yPzw	30522152	0.0509143	0.0438772	Focal brain injury	TRUE	reported	textfile	14	30991358	0.0268919	2.8603e-06	5051	Anaerofilum	TRUE	reported	mRPXTY	textfile	2	TRUE	NA
rs17105491	G	C	G	C	-0.193107	0.189755	0.0596	0.0618237	FALSE	TRUE	FALSE	q9yPzw	123534890	0.00671769	0.0700067	Focal brain injury	TRUE	reported	textfile	10	125294406	0.0411187	1.56819e-06	4856	Anaerofilum	TRUE	reported	mRPXTY	textfile	2	TRUE	NA
rs356049	G	A	G	A	0.132603	-0.106405	0.1859	0.930521	FALSE	FALSE	FALSE	q9yPzw	6547212	0.138874	0.0718955	Focal brain injury	TRUE	reported	textfile	17	6450532	0.0289802	6.55844e-06	4994	Anaerofilum	TRUE	reported	mRPXTY	textfile	2	TRUE	NA
rs4244069	G	A	G	A	-0.146775	-0.0278828	0.1133	0.87388	FALSE	FALSE	FALSE	q9yPzw	66773681	0.604468	0.0538293	Focal brain injury	TRUE	reported	textfile	12	67167461	0.0326594	9.81202e-06	5030	Anaerofilum	TRUE	reported	mRPXTY	textfile	2	TRUE	NA
rs4506496	G	A	G	A	0.10309	-0.0232428	0.337	0.706979	FALSE	FALSE	FALSE	q9yPzw	246982388	0.554303	0.0393064	Focal brain injury	TRUE	reported	textfile	1	247145690	0.0212861	1.4866e-06	4935	Anaerofilum	TRUE	reported	mRPXTY	textfile	2	TRUE	NA
rs712981	A	C	A	C	0.10076	0.0228068	0.4185	0.615478	FALSE	FALSE	FALSE	q9yPzw	129967591	0.533428	0.0366209	Focal brain injury	TRUE	reported	textfile	3	129686434	0.0202902	6.83115e-07	5051	Anaerofilum	TRUE	reported	mRPXTY	textfile	2	TRUE	NA
rs79598899	C	T	C	T	0.182586	-0.0631206	0.0825	0.952475	FALSE	FALSE	FALSE	q9yPzw	190274425	0.460251	0.085479	Focal brain injury	TRUE	reported	textfile	2	191139151	0.0357284	3.74728e-07	4709	Anaerofilum	TRUE	reported	mRPXTY	textfile	2	TRUE	NA
rs816292	T	C	T	C	-0.113003	-0.00208776	0.2425	0.704534	FALSE	FALSE	FALSE	q9yPzw	117373604	0.957457	0.0391371	Focal brain injury	TRUE	reported	textfile	12	117811409	0.02204	2.64038e-07	5017	Anaerofilum	TRUE	reported	mRPXTY	textfile	2	TRUE	NA
rs9299345	T	C	T	C	-0.1364	0.176943	0.1173	0.904617	FALSE	FALSE	FALSE	q9yPzw	101577530	0.00525957	0.0634046	Focal brain injury	TRUE	reported	textfile	9	104339812	0.0302372	8.04309e-06	5051	Anaerofilum	TRUE	reported	mRPXTY	textfile	2	TRUE	NA
rs10805326	G	A	G	A	0.0775151	-0.0180797	0.2783	0.706279	FALSE	FALSE	FALSE	q9yPzw	14322999	0.645693	0.0393246	Focal brain injury	TRUE	reported	textfile	4	14324623	0.0139665	3.54544e-08	12303	Intestinibacter	TRUE	reported	VLpWh2	textfile	2	TRUE	NA
rs11109097	C	T	C	T	0.0624272	0.0167274	0.3121	0.509757	FALSE	FALSE	FALSE	q9yPzw	97534659	0.642951	0.0360833	Focal brain injury	TRUE	reported	textfile	12	97928437	0.0138539	5.49484e-06	11886	Intestinibacter	TRUE	reported	VLpWh2	textfile	2	TRUE	NA
rs118030283	G	A	G	A	-0.151829	0.0134381	0.0378	0.954599	FALSE	FALSE	FALSE	q9yPzw	5943075	0.876071	0.0861683	Focal brain injury	TRUE	reported	textfile	16	5993076	0.0324471	2.67439e-06	8830	Intestinibacter	TRUE	reported	VLpWh2	textfile	2	TRUE	NA
rs16938435	T	C	T	C	-0.112189	-0.0265989	0.0606	0.90246	FALSE	FALSE	FALSE	q9yPzw	21502924	0.657487	0.0599905	Focal brain injury	TRUE	reported	textfile	9	21502923	0.0235439	1.80097e-06	12303	Intestinibacter	TRUE	reported	VLpWh2	textfile	2	TRUE	NA
rs2098844	C	T	C	T	-0.0575295	-0.013934	0.4245	0.620863	FALSE	FALSE	FALSE	q9yPzw	127833265	0.707529	0.0371398	Focal brain injury	TRUE	reported	textfile	11	127703160	0.0128416	6.78879e-06	12291	Intestinibacter	TRUE	reported	VLpWh2	textfile	2	TRUE	NA
rs2702387	A	G	A	G	0.0608559	-0.0473564	0.3519	0.593185	FALSE	FALSE	FALSE	q9yPzw	178440108	0.192503	0.0363382	Focal brain injury	TRUE	reported	textfile	4	179361262	0.0132145	4.25994e-06	12291	Intestinibacter	TRUE	reported	VLpWh2	textfile	2	TRUE	NA
rs4327025	G	A	G	A	-0.0810346	0.000976027	0.1948	0.81544	FALSE	FALSE	FALSE	q9yPzw	91903453	0.983069	0.0459913	Focal brain injury	TRUE	reported	textfile	15	92446683	0.0154397	1.64326e-07	12303	Intestinibacter	TRUE	reported	VLpWh2	textfile	2	TRUE	NA
rs447950	A	G	A	G	0.0628342	-0.0477411	0.2992	0.622918	FALSE	FALSE	FALSE	q9yPzw	149466863	0.195028	0.0368416	Focal brain injury	TRUE	reported	textfile	5	148846426	0.0136652	5.63911e-06	12303	Intestinibacter	TRUE	reported	VLpWh2	textfile	2	TRUE	NA
rs478972	T	C	T	C	-0.142681	0.0159799	0.0596	0.908824	FALSE	FALSE	FALSE	q9yPzw	125793289	0.79553	0.0616657	Focal brain injury	TRUE	reported	textfile	11	125663184	0.0297116	1.81991e-06	10333	Intestinibacter	TRUE	reported	VLpWh2	textfile	2	TRUE	NA
rs6062862	A	G	A	G	0.0924508	0.0516331	0.0944	0.917675	FALSE	FALSE	FALSE	q9yPzw	62693871	0.42947	0.0653502	Focal brain injury	TRUE	reported	textfile	20	61325223	0.0204658	6.67984e-06	12189	Intestinibacter	TRUE	reported	VLpWh2	textfile	2	TRUE	NA
rs62430350	T	C	T	C	0.151096	-0.0618235	0.0577	0.962831	FALSE	FALSE	FALSE	q9yPzw	170609106	0.515734	0.0951225	Focal brain injury	TRUE	reported	textfile	6	170918194	0.0351476	6.84229e-06	7650	Intestinibacter	TRUE	reported	VLpWh2	textfile	2	TRUE	NA
rs68093214	C	T	C	T	0.0662258	0.0351849	0.2575	0.758795	FALSE	FALSE	FALSE	q9yPzw	70608634	0.400148	0.0418193	Focal brain injury	TRUE	reported	textfile	3	70657785	0.0149877	9.25769e-06	11886	Intestinibacter	TRUE	reported	VLpWh2	textfile	2	TRUE	NA
rs6875660	C	T	C	T	0.0890455	0.0390159	0.1233	0.939091	FALSE	FALSE	FALSE	q9yPzw	160259249	0.60736	0.0759294	Focal brain injury	TRUE	reported	textfile	5	159686256	0.0193905	3.05781e-06	12293	Intestinibacter	TRUE	reported	VLpWh2	textfile	2	TRUE	NA
rs893394	G	A	G	A	0.0583322	-0.0287415	0.4195	0.546858	FALSE	FALSE	FALSE	q9yPzw	19855210	0.42997	0.0364165	Focal brain injury	TRUE	reported	textfile	2	20054971	0.0130729	7.85038e-06	11886	Intestinibacter	TRUE	reported	VLpWh2	textfile	2	TRUE	NA
rs9348442	C	T	C	T	0.099082	0.0379844	0.0875	0.873804	FALSE	FALSE	FALSE	q9yPzw	10303712	0.479309	0.0536946	Focal brain injury	TRUE	reported	textfile	6	10303945	0.0221625	6.25936e-06	12303	Intestinibacter	TRUE	reported	VLpWh2	textfile	2	TRUE	NA
rs10810043	A	G	A	G	0.0515518	0.00684995	0.3897	0.66498	FALSE	FALSE	FALSE	q9yPzw	13799810	0.857392	0.0381198	Focal brain injury	TRUE	reported	textfile	9	13799809	0.0115923	9.27424e-06	15833	Coprococcus3	TRUE	reported	Is8OOP	textfile	2	TRUE	NA
rs11077359	T	C	T	C	-0.0645443	0.0725435	0.1998	0.829244	FALSE	FALSE	FALSE	q9yPzw	78347880	0.131022	0.0480394	Focal brain injury	TRUE	reported	textfile	17	76343961	0.0148833	9.63598e-06	15378	Coprococcus3	TRUE	reported	Is8OOP	textfile	2	TRUE	NA
rs11080344	C	T	C	T	0.0516921	-0.0229017	0.4742	0.555879	FALSE	FALSE	FALSE	q9yPzw	27777485	0.523575	0.0359049	Focal brain injury	TRUE	reported	textfile	17	26104511	0.0113054	4.78692e-06	15835	Coprococcus3	TRUE	reported	Is8OOP	textfile	2	TRUE	NA
rs13247359	G	A	G	A	0.051211	-0.0506695	0.4801	0.553289	FALSE	FALSE	FALSE	q9yPzw	76728409	0.160095	0.0360701	Focal brain injury	TRUE	reported	textfile	7	76357726	0.0113031	7.32611e-06	15833	Coprococcus3	TRUE	reported	Is8OOP	textfile	2	TRUE	NA
rs13394391	C	T	C	T	-0.0709302	0.0264483	0.16	0.844079	FALSE	FALSE	FALSE	q9yPzw	239805963	0.594027	0.0496206	Focal brain injury	TRUE	reported	textfile	2	240727657	0.0150918	2.20317e-06	15834	Coprococcus3	TRUE	reported	Is8OOP	textfile	2	TRUE	NA
rs178271	T	C	T	C	0.145257	0.179139	0.0527	0.982763	FALSE	FALSE	FALSE	q9yPzw	20977267	0.213409	0.143974	Focal brain injury	TRUE	reported	textfile	22	21331556	0.0294239	7.81088e-07	10794	Coprococcus3	TRUE	reported	Is8OOP	textfile	2	TRUE	NA
rs4575475	G	A	G	A	0.0619514	-0.0194239	0.2366	0.770959	FALSE	FALSE	FALSE	q9yPzw	98675414	0.649268	0.0427108	Focal brain injury	TRUE	reported	textfile	14	99141751	0.0137787	7.04284e-06	15154	Coprococcus3	TRUE	reported	Is8OOP	textfile	2	TRUE	NA
rs7521171	G	A	G	A	-0.0596434	0.0483057	0.338	0.689946	FALSE	FALSE	FALSE	q9yPzw	150026539	0.213234	0.0388084	Focal brain injury	TRUE	reported	textfile	1	149998497	0.0129279	4.32242e-06	15472	Coprococcus3	TRUE	reported	Is8OOP	textfile	2	TRUE	NA
rs8100692	T	C	T	C	0.0577411	-0.035655	0.4274	0.440934	FALSE	FALSE	FALSE	q9yPzw	39541492	0.322343	0.0360277	Focal brain injury	TRUE	reported	textfile	19	40032132	0.0113476	4.16459e-07	15829	Coprococcus3	TRUE	reported	Is8OOP	textfile	2	TRUE	NA
rs12131224	C	T	C	T	0.117095	-0.000832752	0.1163	0.891247	FALSE	FALSE	FALSE	q9yPzw	166230125	0.988445	0.0575012	Focal brain injury	TRUE	reported	textfile	1	166199362	0.02591	7.39863e-06	9676	LachnospiraceaeUCG001	TRUE	reported	eKzwLh	textfile	2	TRUE	NA
rs2050911	G	A	G	A	0.0751466	0.015534	0.3042	0.661718	FALSE	FALSE	FALSE	q9yPzw	81918723	0.681736	0.0378789	Focal brain injury	TRUE	reported	textfile	1	82384407	0.0153934	1.10648e-06	10148	LachnospiraceaeUCG001	TRUE	reported	eKzwLh	textfile	2	TRUE	NA
rs2371284	T	C	T	C	-0.0761893	-0.0630411	0.2227	0.768353	FALSE	FALSE	FALSE	q9yPzw	55862478	0.140264	0.0427452	Focal brain injury	TRUE	reported	textfile	12	56256262	0.0170127	7.55967e-06	9961	LachnospiraceaeUCG001	TRUE	reported	eKzwLh	textfile	2	TRUE	NA
rs437876	T	C	T	C	0.0784637	0.0489211	0.3728	0.646307	FALSE	FALSE	FALSE	q9yPzw	42526948	0.193352	0.0376106	Focal brain injury	TRUE	reported	textfile	3	42568440	0.0144768	7.1655e-08	10150	LachnospiraceaeUCG001	TRUE	reported	eKzwLh	textfile	2	TRUE	NA
rs4981345	T	C	T	C	-0.0681973	0.0543982	0.3509	0.671375	FALSE	FALSE	FALSE	q9yPzw	20987814	0.153527	0.0381158	Focal brain injury	TRUE	reported	textfile	14	21455973	0.0149831	6.08596e-06	9961	LachnospiraceaeUCG001	TRUE	reported	eKzwLh	textfile	2	TRUE	NA
rs573933	T	C	T	C	-0.107898	-0.0342868	0.1024	0.892417	FALSE	FALSE	FALSE	q9yPzw	14477853	0.55322	0.0578249	Focal brain injury	TRUE	reported	textfile	9	14477851	0.0232346	3.10508e-06	10150	LachnospiraceaeUCG001	TRUE	reported	eKzwLh	textfile	2	TRUE	NA
rs62496417	T	G	T	G	-0.0748504	0.0325896	0.2714	0.784936	FALSE	FALSE	FALSE	q9yPzw	97336192	0.452657	0.0433953	Focal brain injury	TRUE	reported	textfile	7	96965504	0.0165681	5.87504e-06	10150	LachnospiraceaeUCG001	TRUE	reported	eKzwLh	textfile	2	TRUE	NA
rs7213933	T	A	T	A	-0.0816269	0.0769205	0.1948	0.157898	FALSE	TRUE	FALSE	q9yPzw	37795102	0.116775	0.0490422	Focal brain injury	TRUE	reported	textfile	17	36155074	0.01838	9.01671e-06	9961	LachnospiraceaeUCG001	TRUE	reported	eKzwLh	textfile	2	TRUE	NA
rs7341608	T	C	T	C	-0.0784757	0.0261457	0.1899	0.864113	FALSE	FALSE	FALSE	q9yPzw	55926941	0.618399	0.0524889	Focal brain injury	TRUE	reported	textfile	8	56839500	0.0177648	9.48124e-06	9917	LachnospiraceaeUCG001	TRUE	reported	eKzwLh	textfile	2	TRUE	NA
rs74034332	G	A	G	A	0.168045	-0.00378643	0.0457	0.93906	FALSE	FALSE	FALSE	q9yPzw	79058462	0.959816	0.0751504	Focal brain injury	TRUE	reported	textfile	16	79092359	0.0382637	3.33351e-06	6004	LachnospiraceaeUCG001	TRUE	reported	eKzwLh	textfile	2	TRUE	NA
rs78848836	A	G	A	G	-0.118868	-0.0919803	0.0835	0.896772	FALSE	FALSE	FALSE	q9yPzw	53307576	0.117792	0.0588068	Focal brain injury	TRUE	reported	textfile	1	53773248	0.0259753	3.38171e-06	9506	LachnospiraceaeUCG001	TRUE	reported	eKzwLh	textfile	2	TRUE	NA
rs79476906	T	A	T	A	-0.087088	0.0320695	0.1441	0.150661	FALSE	TRUE	FALSE	q9yPzw	107559848	0.522516	0.0501501	Focal brain injury	TRUE	reported	textfile	1	108102470	0.0197008	8.27425e-06	9917	LachnospiraceaeUCG001	TRUE	reported	eKzwLh	textfile	2	TRUE	NA
rs9403580	C	T	C	T	0.107801	0.0454106	0.1093	0.87057	FALSE	FALSE	FALSE	q9yPzw	144685644	0.394359	0.0533151	Focal brain injury	TRUE	reported	textfile	6	145006780	0.0229777	3.46785e-06	10095	LachnospiraceaeUCG001	TRUE	reported	eKzwLh	textfile	2	TRUE	NA
rs985416	C	T	C	T	0.0970258	0.0834364	0.2058	0.819686	FALSE	FALSE	FALSE	q9yPzw	148551296	0.0730247	0.0465429	Focal brain injury	TRUE	reported	textfile	3	148269083	0.0181807	1.45591e-07	9917	LachnospiraceaeUCG001	TRUE	reported	eKzwLh	textfile	2	TRUE	NA
rs10827477	A	G	A	G	-0.0547387	0.107305	0.3151	0.648227	FALSE	FALSE	FALSE	q9yPzw	34973660	0.00435903	0.0376383	Focal brain injury	TRUE	reported	textfile	10	35262588	0.0115163	2.19177e-06	17391	Ruminiclostridium5	TRUE	reported	MS0P6k	textfile	2	TRUE	NA
rs113753996	T	C	T	C	0.0820689	0.104142	0.1372	0.818416	FALSE	FALSE	FALSE	q9yPzw	32477558	0.0241819	0.0461984	Focal brain injury	TRUE	reported	textfile	5	32477664	0.0174463	3.98895e-06	16680	Ruminiclostridium5	TRUE	reported	MS0P6k	textfile	2	TRUE	NA
rs1223978	T	C	T	C	0.0484169	0.0475827	0.4801	0.531404	FALSE	FALSE	FALSE	q9yPzw	108122814	0.185546	0.0359421	Focal brain injury	TRUE	reported	textfile	13	108775162	0.0108254	8.16186e-06	17381	Ruminiclostridium5	TRUE	reported	MS0P6k	textfile	2	TRUE	NA
rs1492620	T	C	T	C	-0.0830505	0.0562207	0.0805	0.869434	FALSE	FALSE	FALSE	q9yPzw	50438207	0.290703	0.0532101	Focal brain injury	TRUE	reported	textfile	6	50405920	0.0180073	3.52577e-06	17397	Ruminiclostridium5	TRUE	reported	MS0P6k	textfile	2	TRUE	NA
rs243585	C	G	C	G	-0.0585939	-0.0111205	0.3012	0.285174	FALSE	TRUE	FALSE	q9yPzw	17779623	0.782254	0.0402362	Focal brain injury	TRUE	reported	textfile	21	19151940	0.0121017	1.32681e-06	16906	Ruminiclostridium5	TRUE	reported	MS0P6k	textfile	2	TRUE	NA
rs2482038	C	A	C	A	0.0518991	0.0225432	0.4384	0.59787	FALSE	FALSE	FALSE	q9yPzw	12793086	0.535112	0.0363471	Focal brain injury	TRUE	reported	textfile	10	12835085	0.0108777	1.70314e-06	17396	Ruminiclostridium5	TRUE	reported	MS0P6k	textfile	2	TRUE	NA
rs2791343	T	C	T	C	0.051717	-0.0142055	0.34	0.601399	FALSE	FALSE	FALSE	q9yPzw	130303784	0.696532	0.0364236	Focal brain injury	TRUE	reported	textfile	8	131316030	0.0113369	5.53959e-06	17392	Ruminiclostridium5	TRUE	reported	MS0P6k	textfile	2	TRUE	NA
rs2801960	C	G	C	G	0.0520975	0.0169244	0.3181	0.297449	FALSE	TRUE	FALSE	q9yPzw	41413008	0.666221	0.0392366	Focal brain injury	TRUE	reported	textfile	1	41878680	0.0115111	6.20872e-06	17387	Ruminiclostridium5	TRUE	reported	MS0P6k	textfile	2	TRUE	NA
rs2833828	G	A	G	A	0.0489617	-0.0611345	0.4533	0.587346	FALSE	FALSE	FALSE	q9yPzw	32439578	0.0920344	0.0362867	Focal brain injury	TRUE	reported	textfile	21	33811886	0.0108702	6.81651e-06	17397	Ruminiclostridium5	TRUE	reported	MS0P6k	textfile	2	TRUE	NA
rs4955951	A	G	A	G	-0.0713749	0.0185092	0.0924	0.882624	FALSE	FALSE	FALSE	q9yPzw	55209503	0.738889	0.0555287	Focal brain injury	TRUE	reported	textfile	3	55243531	0.0165826	9.95519e-06	17397	Ruminiclostridium5	TRUE	reported	MS0P6k	textfile	2	TRUE	NA
rs6121460	G	A	G	A	0.0932955	-0.130409	0.0805	0.918515	FALSE	FALSE	FALSE	q9yPzw	61718449	0.0482248	0.0660174	Focal brain injury	TRUE	reported	textfile	20	60293505	0.0199206	2.64107e-06	17318	Ruminiclostridium5	TRUE	reported	MS0P6k	textfile	2	TRUE	NA
rs73002572	G	C	G	C	0.181548	0.00351863	0.0547	0.116203	FALSE	TRUE	FALSE	q9yPzw	103139512	0.94941	0.0554574	Focal brain injury	TRUE	reported	textfile	2	103755970	0.0414078	8.8222e-06	3761	Ruminiclostridium5	TRUE	reported	MS0P6k	textfile	2	TRUE	NA
rs79968837	A	G	A	G	-0.0950311	0.0855141	0.0686	0.948702	FALSE	FALSE	FALSE	q9yPzw	42549316	0.293897	0.0814722	Focal brain injury	TRUE	reported	textfile	20	41177956	0.0193507	1.14623e-06	16602	Ruminiclostridium5	TRUE	reported	MS0P6k	textfile	2	TRUE	NA
rs8053158	A	G	A	G	-0.0740543	0.0148851	0.1203	0.87895	FALSE	FALSE	FALSE	q9yPzw	86736303	0.787232	0.0551489	Focal brain injury	TRUE	reported	textfile	16	86769909	0.0159151	5.89806e-06	17397	Ruminiclostridium5	TRUE	reported	MS0P6k	textfile	2	TRUE	NA
rs10841473	G	C	G	C	-0.0624207	-0.0129086	0.2704	0.231464	FALSE	TRUE	FALSE	q9yPzw	20225977	0.760465	0.042341	Focal brain injury	TRUE	reported	textfile	12	20378911	0.0129438	1.64522e-06	14777	Bifidobacterium	TRUE	reported	yUcT1U	textfile	2	TRUE	NA
rs12022129	G	A	G	A	0.0619356	0.0376118	0.2207	0.724282	FALSE	FALSE	FALSE	q9yPzw	206830029	0.346139	0.0399232	Focal brain injury	TRUE	reported	textfile	1	207003374	0.0138937	7.99643e-06	14776	Bifidobacterium	TRUE	reported	yUcT1U	textfile	2	TRUE	NA
rs182549	C	T	C	T	0.119703	-0.0395314	0.4911	0.598804	FALSE	FALSE	FALSE	q9yPzw	135859184	0.281286	0.0366903	Focal brain injury	TRUE	reported	textfile	2	136616754	0.0127294	1.27822e-20	14778	Bifidobacterium	TRUE	reported	yUcT1U	textfile	2	TRUE	NA
rs2491158	G	A	G	A	0.0712624	-0.0123937	0.1819	0.866759	FALSE	FALSE	FALSE	q9yPzw	124401134	0.813521	0.052541	Focal brain injury	TRUE	reported	textfile	10	126089703	0.015983	8.04716e-06	14021	Bifidobacterium	TRUE	reported	yUcT1U	textfile	2	TRUE	NA
rs2686790	T	C	T	C	0.070741	-0.0340446	0.1153	0.852038	FALSE	FALSE	FALSE	q9yPzw	48051149	0.49918	0.0503781	Focal brain injury	TRUE	reported	textfile	7	48090746	0.0157926	7.49893e-06	14778	Bifidobacterium	TRUE	reported	yUcT1U	textfile	2	TRUE	NA
rs540489	T	G	T	G	-0.0637641	0.00159833	0.2336	0.823543	FALSE	FALSE	FALSE	q9yPzw	74901626	0.972895	0.0470414	Focal brain injury	TRUE	reported	textfile	17	72897722	0.0138746	5.19458e-06	14561	Bifidobacterium	TRUE	reported	yUcT1U	textfile	2	TRUE	NA
rs55888705	A	G	A	G	0.0546319	-0.0418999	0.3867	0.718448	FALSE	FALSE	FALSE	q9yPzw	1516099	0.291725	0.0397403	Focal brain injury	TRUE	reported	textfile	4	1517826	0.0121139	6.67019e-06	14777	Bifidobacterium	TRUE	reported	yUcT1U	textfile	2	TRUE	NA
rs56108664	T	C	T	C	0.0729971	-0.0212798	0.1849	0.871334	FALSE	FALSE	FALSE	q9yPzw	537775	0.690648	0.0534703	Focal brain injury	TRUE	reported	textfile	5	537890	0.0157926	2.4402e-06	13916	Bifidobacterium	TRUE	reported	yUcT1U	textfile	2	TRUE	NA
rs5746486	T	C	T	C	-0.0536216	-0.000301175	0.3539	0.61301	FALSE	FALSE	FALSE	q9yPzw	17871506	0.993456	0.0367228	Focal brain injury	TRUE	reported	textfile	22	18354272	0.0120801	8.99955e-06	14778	Bifidobacterium	TRUE	reported	yUcT1U	textfile	2	TRUE	NA
rs62181700	G	A	G	A	-0.0624643	-0.0204299	0.2813	0.753413	FALSE	FALSE	FALSE	q9yPzw	188941058	0.624147	0.0416953	Focal brain injury	TRUE	reported	textfile	2	189805784	0.0131205	2.17246e-06	14774	Bifidobacterium	TRUE	reported	yUcT1U	textfile	2	TRUE	NA
rs7322849	T	C	T	C	0.112428	-0.147881	0.0964	0.908913	FALSE	FALSE	FALSE	q9yPzw	112205515	0.0173672	0.0621654	Focal brain injury	TRUE	reported	textfile	13	112859829	0.0201813	1.08368e-08	14778	Bifidobacterium	TRUE	reported	yUcT1U	textfile	2	TRUE	NA
rs75344046	C	T	C	T	0.232354	0.0064351	0.0497	0.953324	FALSE	FALSE	FALSE	q9yPzw	30489472	0.939486	0.0847653	Focal brain injury	TRUE	reported	textfile	21	31861790	0.0505979	4.86354e-06	3856	Bifidobacterium	TRUE	reported	yUcT1U	textfile	2	TRUE	NA
rs76671854	C	G	C	G	-0.0846055	-0.0206906	0.1252	0.12404	FALSE	TRUE	FALSE	q9yPzw	170321185	0.703604	0.0543833	Focal brain injury	TRUE	reported	textfile	5	169748189	0.0184003	3.9567e-06	13806	Bifidobacterium	TRUE	reported	yUcT1U	textfile	2	TRUE	NA
rs857444	C	T	C	T	0.0558234	0.033215	0.3608	0.630555	FALSE	FALSE	FALSE	q9yPzw	14617360	0.369549	0.0370158	Focal brain injury	TRUE	reported	textfile	6	14617591	0.0121219	3.57097e-06	14777	Bifidobacterium	TRUE	reported	yUcT1U	textfile	2	TRUE	NA
rs10842464	T	C	T	C	-0.0758215	0.0119549	0.4185	0.698319	FALSE	FALSE	FALSE	q9yPzw	25096809	0.759635	0.0390735	Focal brain injury	TRUE	reported	textfile	12	25249743	0.0172568	6.59715e-06	7178	Paraprevotella	TRUE	reported	KtoXUq	textfile	2	TRUE	NA
rs140997932	T	C	T	C	-0.162376	0.100931	0.0646	0.945365	FALSE	FALSE	FALSE	q9yPzw	149581005	0.200904	0.0789153	Focal brain injury	TRUE	reported	textfile	3	149298792	0.0354178	2.11119e-06	6187	Paraprevotella	TRUE	reported	KtoXUq	textfile	2	TRUE	NA
rs145020347	A	G	A	G	-0.12465	0.0653765	0.1392	0.850645	FALSE	FALSE	FALSE	q9yPzw	114655957	0.19811	0.0507994	Focal brain injury	TRUE	reported	textfile	11	114526679	0.0262323	4.03009e-06	6859	Paraprevotella	TRUE	reported	KtoXUq	textfile	2	TRUE	NA
rs17109926	A	G	A	G	-0.0988335	0.0190089	0.1879	0.729025	FALSE	FALSE	FALSE	q9yPzw	71584948	0.635826	0.0401418	Focal brain injury	TRUE	reported	textfile	12	71978728	0.0216172	6.75279e-06	7179	Paraprevotella	TRUE	reported	KtoXUq	textfile	2	TRUE	NA
rs17785622	A	G	A	G	0.248065	0.186595	0.0596	0.961652	FALSE	FALSE	FALSE	q9yPzw	82749597	0.0468705	0.0938858	Focal brain injury	TRUE	reported	textfile	6	83459314	0.0524304	1.92659e-06	3288	Paraprevotella	TRUE	reported	KtoXUq	textfile	2	TRUE	NA
rs2081023	A	G	A	G	-0.122561	-0.0606687	0.1024	0.858139	FALSE	FALSE	FALSE	q9yPzw	175179258	0.239199	0.0515456	Focal brain injury	TRUE	reported	textfile	5	174606261	0.0236507	2.638e-07	7178	Paraprevotella	TRUE	reported	KtoXUq	textfile	2	TRUE	NA
rs3008582	T	C	T	C	0.10572	0.0217791	0.1322	0.806537	FALSE	FALSE	FALSE	q9yPzw	196002043	0.631998	0.0454758	Focal brain injury	TRUE	reported	textfile	1	195971173	0.0227246	4.35989e-06	7175	Paraprevotella	TRUE	reported	KtoXUq	textfile	2	TRUE	NA
rs3801748	G	A	G	A	0.0779721	0.000122165	0.3459	0.638707	FALSE	FALSE	FALSE	q9yPzw	82130192	0.997382	0.0372362	Focal brain injury	TRUE	reported	textfile	7	81759508	0.0171691	5.20177e-06	7179	Paraprevotella	TRUE	reported	KtoXUq	textfile	2	TRUE	NA
rs4756632	G	T	G	T	-0.138905	-0.0249297	0.0934	0.871009	FALSE	FALSE	FALSE	q9yPzw	41058153	0.638832	0.0531176	Focal brain injury	TRUE	reported	textfile	11	41079703	0.0289897	3.81747e-06	7179	Paraprevotella	TRUE	reported	KtoXUq	textfile	2	TRUE	NA
rs4767113	C	T	C	T	0.0882466	0.039585	0.2873	0.673203	FALSE	FALSE	FALSE	q9yPzw	113694173	0.299792	0.038177	Focal brain injury	TRUE	reported	textfile	12	114131978	0.018382	2.14357e-06	6900	Paraprevotella	TRUE	reported	KtoXUq	textfile	2	TRUE	NA
rs7240324	T	G	T	G	-0.10229	0.0414468	0.1909	0.753068	FALSE	FALSE	FALSE	q9yPzw	71956568	0.317198	0.0414371	Focal brain injury	TRUE	reported	textfile	18	69623804	0.0226948	5.95902e-06	6900	Paraprevotella	TRUE	reported	KtoXUq	textfile	2	TRUE	NA
rs9602779	A	C	A	C	-0.106692	-0.0163816	0.173	0.757309	FALSE	FALSE	FALSE	q9yPzw	85588285	0.69382	0.0416119	Focal brain injury	TRUE	reported	textfile	13	86162420	0.0220263	6.92746e-07	7177	Paraprevotella	TRUE	reported	KtoXUq	textfile	2	TRUE	NA
rs9900242	A	G	A	G	-0.0852967	0.0187507	0.3608	0.657103	FALSE	FALSE	FALSE	q9yPzw	71139490	0.618021	0.0376023	Focal brain injury	TRUE	reported	textfile	17	69135631	0.0175212	1.14068e-06	6900	Paraprevotella	TRUE	reported	KtoXUq	textfile	2	TRUE	NA
rs10873449	T	C	T	C	0.0654843	-0.0398137	0.169	0.808216	FALSE	FALSE	FALSE	q9yPzw	94164394	0.379724	0.0453249	Focal brain injury	TRUE	reported	textfile	14	94630731	0.0143973	4.11169e-06	16098	RuminococcaceaeUCG005	TRUE	reported	9Ki5zI	textfile	2	TRUE	NA
rs10937802	G	A	G	A	0.0755811	-0.0358095	0.0974	0.880034	FALSE	FALSE	FALSE	q9yPzw	7300617	0.514325	0.0549128	Focal brain injury	TRUE	reported	textfile	4	7302344	0.0168226	8.17353e-06	15821	RuminococcaceaeUCG005	TRUE	reported	9Ki5zI	textfile	2	TRUE	NA
rs10950694	T	C	T	C	0.0577628	-0.0241556	0.4235	0.640249	FALSE	FALSE	FALSE	q9yPzw	17986981	0.516809	0.0372615	Focal brain injury	TRUE	reported	textfile	7	18026604	0.011412	4.298e-07	15821	RuminococcaceaeUCG005	TRUE	reported	9Ki5zI	textfile	2	TRUE	NA
rs114279581	A	G	A	G	-0.146604	0.0902047	0.0477	0.924562	FALSE	FALSE	FALSE	q9yPzw	197257633	0.182239	0.0676251	Focal brain injury	TRUE	reported	textfile	2	198122357	0.0316034	3.21853e-06	8465	RuminococcaceaeUCG005	TRUE	reported	9Ki5zI	textfile	2	TRUE	NA
rs12288512	A	G	A	G	0.066635	-0.024382	0.1799	0.761037	FALSE	FALSE	FALSE	q9yPzw	27726124	0.560822	0.0419207	Focal brain injury	TRUE	reported	textfile	11	27747671	0.0144356	3.10278e-06	15473	RuminococcaceaeUCG005	TRUE	reported	9Ki5zI	textfile	2	TRUE	NA
rs12458218	T	C	T	C	0.0677322	-0.00656368	0.1769	0.819921	FALSE	FALSE	FALSE	q9yPzw	24995907	0.887931	0.0465765	Focal brain injury	TRUE	reported	textfile	18	22575871	0.0144525	2.41027e-06	16099	RuminococcaceaeUCG005	TRUE	reported	9Ki5zI	textfile	2	TRUE	NA
rs2893871	G	A	G	A	-0.073644	-0.118065	0.1521	0.890622	FALSE	FALSE	FALSE	q9yPzw	60903023	0.0395758	0.0573646	Focal brain injury	TRUE	reported	textfile	10	62662781	0.015548	3.53845e-06	16103	RuminococcaceaeUCG005	TRUE	reported	9Ki5zI	textfile	2	TRUE	NA
rs34781347	G	A	G	A	0.188685	0.0501227	0.0596	0.929245	FALSE	FALSE	FALSE	q9yPzw	16332206	0.469722	0.0693326	Focal brain injury	TRUE	reported	textfile	20	16312851	0.0386484	6.04728e-07	6061	RuminococcaceaeUCG005	TRUE	reported	9Ki5zI	textfile	2	TRUE	NA
rs35166120	C	G	C	G	-0.0686153	0.0210979	0.1849	0.222139	FALSE	TRUE	FALSE	q9yPzw	3242205	0.624845	0.0431454	Focal brain injury	TRUE	reported	textfile	8	3099727	0.0146252	3.75403e-06	16092	RuminococcaceaeUCG005	TRUE	reported	9Ki5zI	textfile	2	TRUE	NA
rs394449	A	T	A	T	0.0692909	0.0316163	0.1789	0.133122	FALSE	TRUE	FALSE	q9yPzw	7131256	0.551986	0.0531556	Focal brain injury	TRUE	reported	textfile	17	7034575	0.0148712	2.59897e-06	15728	RuminococcaceaeUCG005	TRUE	reported	9Ki5zI	textfile	2	TRUE	NA
rs55793120	T	C	T	C	0.121548	0.0859828	0.0507	0.937416	FALSE	FALSE	FALSE	q9yPzw	46990335	0.251811	0.0750311	Focal brain injury	TRUE	reported	textfile	12	47384118	0.0279546	7.37046e-06	11224	RuminococcaceaeUCG005	TRUE	reported	9Ki5zI	textfile	2	TRUE	NA
rs60081663	C	G	C	G	0.158082	0.0339169	0.0527	0.0318453	FALSE	TRUE	FALSE	q9yPzw	32754979	0.742571	0.103263	Focal brain injury	TRUE	reported	textfile	5	32755085	0.0319586	9.28113e-07	9342	RuminococcaceaeUCG005	TRUE	reported	9Ki5zI	textfile	2	TRUE	NA
rs72776570	C	A	C	A	0.087067	0.0120598	0.0825	0.9041	FALSE	FALSE	FALSE	q9yPzw	4198714	0.842051	0.0605199	Focal brain injury	TRUE	reported	textfile	10	4240906	0.0197179	5.35716e-06	15376	RuminococcaceaeUCG005	TRUE	reported	9Ki5zI	textfile	2	TRUE	NA
rs7449320	C	A	C	A	0.0599163	-0.00123329	0.2207	0.767739	FALSE	FALSE	FALSE	q9yPzw	154623531	0.976787	0.042385	Focal brain injury	TRUE	reported	textfile	5	154003091	0.0130836	4.80776e-06	16095	RuminococcaceaeUCG005	TRUE	reported	9Ki5zI	textfile	2	TRUE	NA
rs7555878	A	G	A	G	0.0586677	-0.0162092	0.2803	0.753243	FALSE	FALSE	FALSE	q9yPzw	187936903	0.695585	0.0414252	Focal brain injury	TRUE	reported	textfile	1	187906034	0.0125277	2.81022e-06	16100	RuminococcaceaeUCG005	TRUE	reported	9Ki5zI	textfile	2	TRUE	NA
rs7586445	G	A	G	A	0.0782349	-0.117095	0.1262	0.870327	FALSE	FALSE	FALSE	q9yPzw	238600389	0.0277728	0.0532133	Focal brain injury	TRUE	reported	textfile	2	239509030	0.0176458	8.8145e-06	15099	RuminococcaceaeUCG005	TRUE	reported	9Ki5zI	textfile	2	TRUE	NA
rs898577	T	C	T	C	-0.123012	0.107604	0.0547	0.942844	FALSE	FALSE	FALSE	q9yPzw	68413358	0.165214	0.077539	Focal brain injury	TRUE	reported	textfile	15	68705697	0.0286671	7.46313e-06	9991	RuminococcaceaeUCG005	TRUE	reported	9Ki5zI	textfile	2	TRUE	NA
rs10885477	T	C	T	C	-0.135137	0.104905	0.0616	0.950147	FALSE	FALSE	FALSE	q9yPzw	113572654	0.203155	0.0824324	Focal brain injury	TRUE	reported	textfile	10	115332413	0.0301894	8.59833e-06	8690	Holdemania	TRUE	reported	cHerAE	textfile	2	TRUE	NA
rs11080063	G	A	G	A	-0.0665238	-0.017533	0.4662	0.594184	FALSE	FALSE	FALSE	q9yPzw	28462253	0.629631	0.0363568	Focal brain injury	TRUE	reported	textfile	17	26789271	0.0149837	6.66887e-06	9103	Holdemania	TRUE	reported	cHerAE	textfile	2	TRUE	NA
rs111745969	A	G	A	G	0.120677	-0.0121209	0.0795	0.863638	FALSE	FALSE	FALSE	q9yPzw	92566992	0.816415	0.0522096	Focal brain injury	TRUE	reported	textfile	15	93110222	0.0265781	3.70776e-06	8233	Holdemania	TRUE	reported	cHerAE	textfile	2	TRUE	NA
rs113593397	A	G	A	G	-0.128935	-0.0470054	0.1024	0.903095	FALSE	FALSE	FALSE	q9yPzw	122961600	0.436806	0.0604494	Focal brain injury	TRUE	reported	textfile	8	123973840	0.0282526	9.35728e-06	8296	Holdemania	TRUE	reported	cHerAE	textfile	2	TRUE	NA
rs116500994	G	T	G	T	-0.13755	0.146167	0.0517	0.953589	FALSE	FALSE	FALSE	q9yPzw	81111408	0.0848926	0.084834	Focal brain injury	TRUE	reported	textfile	13	81685543	0.0293386	2.34479e-06	8432	Holdemania	TRUE	reported	cHerAE	textfile	2	TRUE	NA
rs12701617	A	G	A	G	-0.0660617	0.0297633	0.4583	0.53562	FALSE	FALSE	FALSE	q9yPzw	38253256	0.40723	0.0359123	Focal brain injury	TRUE	reported	textfile	7	38292857	0.0149427	9.51844e-06	9106	Holdemania	TRUE	reported	cHerAE	textfile	2	TRUE	NA
rs150096134	T	A	T	A	0.162139	-0.0476458	0.0626	0.0990456	FALSE	TRUE	FALSE	q9yPzw	39195393	0.427721	0.0600756	Focal brain injury	TRUE	reported	textfile	12	39589195	0.0332089	2.37767e-06	6906	Holdemania	TRUE	reported	cHerAE	textfile	2	TRUE	NA
rs1867876	T	C	T	C	0.0842919	0.0493989	0.2942	0.701258	FALSE	FALSE	FALSE	q9yPzw	18746521	0.204047	0.0388936	Focal brain injury	TRUE	reported	textfile	11	18768068	0.0162192	2.7388e-07	9109	Holdemania	TRUE	reported	cHerAE	textfile	2	TRUE	NA
rs41438744	C	G	C	G	-0.12487	-0.14537	0.0726	0.081157	FALSE	TRUE	FALSE	q9yPzw	102087077	0.0264296	0.0654867	Focal brain injury	TRUE	reported	textfile	14	102553414	0.0270129	2.44434e-06	8839	Holdemania	TRUE	reported	cHerAE	textfile	2	TRUE	NA
rs4146507	C	T	C	T	0.079488	0.013733	0.2217	0.75605	FALSE	FALSE	FALSE	q9yPzw	106873392	0.742528	0.0418042	Focal brain injury	TRUE	reported	textfile	5	106209093	0.0177002	7.22973e-06	9108	Holdemania	TRUE	reported	cHerAE	textfile	2	TRUE	NA
rs55888180	C	G	C	G	0.128671	0.0282594	0.0875	0.0542127	FALSE	TRUE	FALSE	q9yPzw	78447415	0.722728	0.0796453	Focal brain injury	TRUE	reported	textfile	17	76443497	0.0282795	5.89194e-06	8464	Holdemania	TRUE	reported	cHerAE	textfile	2	TRUE	NA
rs73139538	G	A	G	A	-0.148594	0.0425952	0.0527	0.970317	FALSE	FALSE	FALSE	q9yPzw	63862767	0.688649	0.106305	Focal brain injury	TRUE	reported	textfile	7	63323145	0.0327469	7.77178e-06	8095	Holdemania	TRUE	reported	cHerAE	textfile	2	TRUE	NA
rs77293403	A	G	A	G	0.164556	0.0267573	0.0457	0.964237	FALSE	FALSE	FALSE	q9yPzw	78092582	0.782822	0.0970722	Focal brain injury	TRUE	reported	textfile	5	77388406	0.0341775	1.77466e-06	7585	Holdemania	TRUE	reported	cHerAE	textfile	2	TRUE	NA
rs80149660	C	T	C	T	-0.232987	0.0691645	0.0586	0.956665	FALSE	FALSE	FALSE	q9yPzw	128110018	0.430109	0.0876604	Focal brain injury	TRUE	reported	textfile	10	129908282	0.0519183	6.04217e-06	3283	Holdemania	TRUE	reported	cHerAE	textfile	2	TRUE	NA
rs9500080	C	T	C	T	0.0926764	-0.0385736	0.2346	0.827937	FALSE	FALSE	FALSE	q9yPzw	105289447	0.417132	0.0475391	Focal brain injury	TRUE	reported	textfile	6	105737322	0.0178886	4.08515e-07	9106	Holdemania	TRUE	reported	cHerAE	textfile	2	TRUE	NA
rs9529719	T	C	T	C	0.074038	-0.0861765	0.325	0.675134	FALSE	FALSE	FALSE	q9yPzw	70282384	0.0240752	0.0382	Focal brain injury	TRUE	reported	textfile	13	70856516	0.0160494	5.96669e-06	9107	Holdemania	TRUE	reported	cHerAE	textfile	2	TRUE	NA
rs967319	T	C	T	C	0.0788638	0.0384195	0.2465	0.761321	FALSE	FALSE	FALSE	q9yPzw	60629947	0.358447	0.0418364	Focal brain injury	TRUE	reported	textfile	3	60615680	0.0176744	8.38155e-06	9108	Holdemania	TRUE	reported	cHerAE	textfile	2	TRUE	NA
rs10890671	T	C	T	C	-0.0537401	-0.0186865	0.5268	0.436876	FALSE	FALSE	FALSE	q9yPzw	107252473	0.604252	0.0360537	Focal brain injury	TRUE	reported	textfile	11	107123199	0.0118848	6.52136e-06	14334	Collinsella	TRUE	reported	zt9pW4	textfile	2	TRUE	NA
rs11597285	G	T	G	T	-0.0537947	0.0448058	0.4245	0.602915	FALSE	FALSE	FALSE	q9yPzw	8547850	0.220038	0.0365337	Focal brain injury	TRUE	reported	textfile	10	8589813	0.0120548	9.37615e-06	14334	Collinsella	TRUE	reported	zt9pW4	textfile	2	TRUE	NA
rs12921100	A	T	A	T	0.0563759	0.0617511	0.3171	0.270971	FALSE	TRUE	FALSE	q9yPzw	77249561	0.125162	0.040269	Focal brain injury	TRUE	reported	textfile	16	77283458	0.0127019	8.2257e-06	14334	Collinsella	TRUE	reported	zt9pW4	textfile	2	TRUE	NA
rs1496626	T	C	T	C	-0.0722307	-0.0260457	0.1541	0.866651	FALSE	FALSE	FALSE	q9yPzw	31269935	0.619716	0.0524849	Focal brain injury	TRUE	reported	textfile	19	31760841	0.01616	6.78175e-06	14334	Collinsella	TRUE	reported	zt9pW4	textfile	2	TRUE	NA
rs149807560	C	A	C	A	-0.104264	0.0549787	0.0895	0.931402	FALSE	FALSE	FALSE	q9yPzw	56015274	0.434922	0.0704135	Focal brain injury	TRUE	reported	textfile	19	56526640	0.0235841	7.0987e-06	13473	Collinsella	TRUE	reported	zt9pW4	textfile	2	TRUE	NA
rs2103510	G	A	G	A	0.0786551	0.0165014	0.1312	0.884281	FALSE	FALSE	FALSE	q9yPzw	27983148	0.767416	0.0557939	Focal brain injury	TRUE	reported	textfile	21	29355467	0.0168217	2.42474e-06	14334	Collinsella	TRUE	reported	zt9pW4	textfile	2	TRUE	NA
rs59414781	C	G	C	G	0.0668866	0.032934	0.1799	0.135217	FALSE	TRUE	FALSE	q9yPzw	49733916	0.531775	0.0526693	Focal brain injury	TRUE	reported	textfile	15	50026113	0.0149773	9.14723e-06	14334	Collinsella	TRUE	reported	zt9pW4	textfile	2	TRUE	NA
rs62448871	C	A	C	A	-0.0540309	0.00867551	0.4612	0.464554	FALSE	FALSE	FALSE	q9yPzw	24425405	0.81027	0.0361364	Focal brain injury	TRUE	reported	textfile	7	24465024	0.0120324	6.78253e-06	14334	Collinsella	TRUE	reported	zt9pW4	textfile	2	TRUE	NA
rs73052258	G	A	G	A	0.0930178	0.0860852	0.0964	0.92354	FALSE	FALSE	FALSE	q9yPzw	194874587	0.199991	0.0671714	Focal brain injury	TRUE	reported	textfile	2	195739311	0.0202658	1.7158e-06	14334	Collinsella	TRUE	reported	zt9pW4	textfile	2	TRUE	NA
rs75672793	A	G	A	G	-0.108908	0.161391	0.0706	0.95384	FALSE	FALSE	FALSE	q9yPzw	148897142	0.0571097	0.0848327	Focal brain injury	TRUE	reported	textfile	4	149818294	0.0240522	6.13549e-06	12601	Collinsella	TRUE	reported	zt9pW4	textfile	2	TRUE	NA
rs9541268	C	A	C	A	0.09597	0.119263	0.0964	0.909241	FALSE	FALSE	FALSE	q9yPzw	68035929	0.0563054	0.0624848	Focal brain injury	TRUE	reported	textfile	13	68610061	0.0197312	8.79419e-07	12914	Collinsella	TRUE	reported	zt9pW4	textfile	2	TRUE	NA
rs10898797	C	T	C	T	0.12238	-0.0124387	0.1571	0.890312	FALSE	FALSE	FALSE	q9yPzw	87877806	0.827657	0.0571349	Focal brain injury	TRUE	reported	textfile	11	87588698	0.0274683	8.85446e-06	5387	Tyzzerella3	TRUE	reported	98NHI5	textfile	2	TRUE	NA
rs112102233	A	G	A	G	-0.216348	0.00579389	0.0666	0.953251	FALSE	FALSE	FALSE	q9yPzw	45602838	0.945688	0.0850512	Focal brain injury	TRUE	reported	textfile	10	46098286	0.0477575	6.17669e-06	3857	Tyzzerella3	TRUE	reported	98NHI5	textfile	2	TRUE	NA
rs1232220	G	T	G	T	-0.143869	-0.00145675	0.1262	0.898342	FALSE	FALSE	FALSE	q9yPzw	102232382	0.980785	0.0604841	Focal brain injury	TRUE	reported	textfile	6	102680257	0.031828	7.90792e-06	5000	Tyzzerella3	TRUE	reported	98NHI5	textfile	2	TRUE	NA
rs17706273	T	C	T	C	-0.140368	-0.0217796	0.1521	0.921565	FALSE	FALSE	FALSE	q9yPzw	16388150	0.745024	0.0669714	Focal brain injury	TRUE	reported	textfile	5	16388259	0.0274708	5.87816e-07	5395	Tyzzerella3	TRUE	reported	98NHI5	textfile	2	TRUE	NA
rs17809157	A	T	A	T	-0.163819	-0.0214439	0.0994	0.112906	FALSE	TRUE	FALSE	q9yPzw	82918511	0.706135	0.0568726	Focal brain injury	TRUE	reported	textfile	7	82547827	0.0336386	1.54133e-06	4621	Tyzzerella3	TRUE	reported	98NHI5	textfile	2	TRUE	NA
rs191093	G	A	G	A	0.159008	-0.0468103	0.0795	0.892449	FALSE	FALSE	FALSE	q9yPzw	76996549	0.420273	0.0580812	Focal brain injury	TRUE	reported	textfile	12	77390329	0.0353306	6.76393e-06	4621	Tyzzerella3	TRUE	reported	98NHI5	textfile	2	TRUE	NA
rs4904512	T	C	T	C	-0.117151	0.0216893	0.1988	0.872035	FALSE	FALSE	FALSE	q9yPzw	89129601	0.684105	0.0533079	Focal brain injury	TRUE	reported	textfile	14	89595945	0.0250306	3.09269e-06	5396	Tyzzerella3	TRUE	reported	98NHI5	textfile	2	TRUE	NA
rs55799124	A	G	A	G	-0.11435	0.0650205	0.2068	0.723368	FALSE	FALSE	FALSE	q9yPzw	3835487	0.110051	0.0406896	Focal brain injury	TRUE	reported	textfile	17	3738781	0.0238604	1.3355e-06	5362	Tyzzerella3	TRUE	reported	98NHI5	textfile	2	TRUE	NA
rs67476743	T	G	T	G	0.132164	0.0409694	0.2853	0.726496	FALSE	FALSE	FALSE	q9yPzw	1030321	0.311405	0.0404725	Focal brain injury	TRUE	reported	textfile	19	1030320	0.022208	3.74049e-09	4948	Tyzzerella3	TRUE	reported	98NHI5	textfile	2	TRUE	NA
rs6920448	C	T	C	T	-0.141081	0.0856596	0.1153	0.906701	FALSE	FALSE	FALSE	q9yPzw	5755393	0.165739	0.0618024	Focal brain injury	TRUE	reported	textfile	6	5755626	0.0305446	4.15376e-06	5010	Tyzzerella3	TRUE	reported	98NHI5	textfile	2	TRUE	NA
rs7019909	T	C	T	C	0.144156	0.0505813	0.1014	0.880536	FALSE	FALSE	FALSE	q9yPzw	33113324	0.356172	0.0548198	Focal brain injury	TRUE	reported	textfile	9	33113322	0.0301626	1.7612e-06	5396	Tyzzerella3	TRUE	reported	98NHI5	textfile	2	TRUE	NA
rs7333521	T	C	T	C	-0.207191	0.06606	0.0427	0.968008	FALSE	FALSE	FALSE	q9yPzw	81018881	0.514729	0.101398	Focal brain injury	TRUE	reported	textfile	13	81593016	0.0453121	4.87602e-06	4335	Tyzzerella3	TRUE	reported	98NHI5	textfile	2	TRUE	NA
rs75091807	G	T	G	T	-0.184966	0.0884003	0.0905	0.937489	FALSE	FALSE	FALSE	q9yPzw	34449554	0.23356	0.0742088	Focal brain injury	TRUE	reported	textfile	13	35023691	0.0383029	1.70674e-06	4621	Tyzzerella3	TRUE	reported	98NHI5	textfile	2	TRUE	NA
rs7561370	T	C	T	C	0.131341	-0.0328984	0.1223	0.851165	FALSE	FALSE	FALSE	q9yPzw	57583271	0.511353	0.0500941	Focal brain injury	TRUE	reported	textfile	2	57810406	0.0286292	1.51605e-06	5396	Tyzzerella3	TRUE	reported	98NHI5	textfile	2	TRUE	NA
rs10899911	A	G	A	G	-0.0717102	0.0457813	0.2724	0.765664	FALSE	FALSE	FALSE	q9yPzw	43798391	0.279825	0.0423622	Focal brain injury	TRUE	reported	textfile	10	44293839	0.0148151	1.15272e-06	11386	Parasutterella	TRUE	reported	AnPCrB	textfile	2	TRUE	NA
rs11715853	G	A	G	A	-0.0662952	-0.0065685	0.3141	0.705719	FALSE	FALSE	FALSE	q9yPzw	30122198	0.867	0.0392218	Focal brain injury	TRUE	reported	textfile	3	30163689	0.0146114	6.22913e-06	11386	Parasutterella	TRUE	reported	AnPCrB	textfile	2	TRUE	NA
rs1403396	A	T	A	T	-0.0756729	-0.0463816	0.2147	0.214891	FALSE	TRUE	FALSE	q9yPzw	126014278	0.288727	0.0437184	Focal brain injury	TRUE	reported	textfile	12	126498824	0.0159035	2.75519e-06	11378	Parasutterella	TRUE	reported	AnPCrB	textfile	2	TRUE	NA
rs2090816	A	C	A	C	0.0840967	-0.0290047	0.1571	0.814143	FALSE	FALSE	FALSE	q9yPzw	137294455	0.533907	0.0466274	Focal brain injury	TRUE	reported	textfile	6	137615592	0.0177315	2.89715e-06	11385	Parasutterella	TRUE	reported	AnPCrB	textfile	2	TRUE	NA
rs35055552	T	C	T	C	0.109554	-0.003241	0.0775	0.85964	FALSE	FALSE	FALSE	q9yPzw	113791795	0.950072	0.0517598	Focal brain injury	TRUE	reported	textfile	8	114804024	0.0235433	3.34853e-06	9970	Parasutterella	TRUE	reported	AnPCrB	textfile	2	TRUE	NA
rs35414597	T	A	T	A	-0.0684946	-0.059062	0.339	0.299357	FALSE	TRUE	FALSE	q9yPzw	15564113	0.129872	0.038995	Focal brain injury	TRUE	reported	textfile	4	15565736	0.0142143	1.51206e-06	11386	Parasutterella	TRUE	reported	AnPCrB	textfile	2	TRUE	NA
rs55877868	A	C	A	C	-0.104458	0.0132084	0.0964	0.899713	FALSE	FALSE	FALSE	q9yPzw	14789550	0.824928	0.0597095	Focal brain injury	TRUE	reported	textfile	17	14692867	0.0228089	2.87068e-06	10588	Parasutterella	TRUE	reported	AnPCrB	textfile	2	TRUE	NA
rs62273907	A	G	A	G	0.229468	-0.0587301	0.0497	0.932991	FALSE	FALSE	FALSE	q9yPzw	156832626	0.413016	0.0717448	Focal brain injury	TRUE	reported	textfile	3	156550415	0.0502262	5.88384e-06	3691	Parasutterella	TRUE	reported	AnPCrB	textfile	2	TRUE	NA
rs6809952	G	A	G	A	-0.0684957	0.00306866	0.2734	0.722066	FALSE	FALSE	FALSE	q9yPzw	194178920	0.940099	0.0408366	Focal brain injury	TRUE	reported	textfile	3	193896709	0.0150892	8.13349e-06	11077	Parasutterella	TRUE	reported	AnPCrB	textfile	2	TRUE	NA
rs6828768	C	T	C	T	0.0636852	0.0172868	0.5	0.533314	FALSE	FALSE	FALSE	q9yPzw	64691207	0.628785	0.0357582	Focal brain injury	TRUE	reported	textfile	4	65556925	0.0132645	1.78328e-06	11386	Parasutterella	TRUE	reported	AnPCrB	textfile	2	TRUE	NA
rs7303158	C	T	C	T	0.0646859	-0.000902051	0.4423	0.550726	FALSE	FALSE	FALSE	q9yPzw	5166374	0.979956	0.0359045	Focal brain injury	TRUE	reported	textfile	12	5275540	0.0134256	1.32776e-06	11386	Parasutterella	TRUE	reported	AnPCrB	textfile	2	TRUE	NA
rs7311004	T	C	T	C	-0.0617522	-0.0301169	0.3757	0.556986	FALSE	FALSE	FALSE	q9yPzw	52866926	0.403955	0.0360864	Focal brain injury	TRUE	reported	textfile	12	53260710	0.0136438	5.92054e-06	11384	Parasutterella	TRUE	reported	AnPCrB	textfile	2	TRUE	NA
rs7572229	G	A	G	A	0.066273	0.0120626	0.4901	0.476998	FALSE	FALSE	FALSE	q9yPzw	72008314	0.736126	0.0357954	Focal brain injury	TRUE	reported	textfile	2	72235444	0.0132736	6.31698e-07	11383	Parasutterella	TRUE	reported	AnPCrB	textfile	2	TRUE	NA
rs78383039	T	C	T	C	-0.146315	0.0586755	0.0666	0.959201	FALSE	FALSE	FALSE	q9yPzw	178089981	0.51754	0.0906686	Focal brain injury	TRUE	reported	textfile	2	178954708	0.0297119	1.57438e-06	9174	Parasutterella	TRUE	reported	AnPCrB	textfile	2	TRUE	NA
rs8039785	T	G	T	G	0.0618345	0.0116416	0.4523	0.488306	FALSE	FALSE	FALSE	q9yPzw	67023969	0.744321	0.0356955	Focal brain injury	TRUE	reported	textfile	15	67316307	0.0133	3.62095e-06	11383	Parasutterella	TRUE	reported	AnPCrB	textfile	2	TRUE	NA
rs823424	G	A	G	A	-0.0713448	-0.0343624	0.2097	0.746717	FALSE	FALSE	FALSE	q9yPzw	16817017	0.402776	0.0410703	Focal brain injury	TRUE	reported	textfile	8	16674526	0.0156958	4.95295e-06	11386	Parasutterella	TRUE	reported	AnPCrB	textfile	2	TRUE	NA
rs10904297	A	G	A	G	-0.167804	0.0680143	0.0298	0.97816	FALSE	FALSE	FALSE	q9yPzw	4597570	0.582296	0.123655	Focal brain injury	TRUE	reported	textfile	10	4639762	0.0389812	2.68713e-06	3143	Ruminococcustorquesgroup	TRUE	reported	bsZgHX	textfile	2	TRUE	NA
rs10967781	C	A	C	A	0.0507994	-0.00704822	0.3181	0.710779	FALSE	FALSE	FALSE	q9yPzw	27225260	0.858124	0.0394278	Focal brain injury	TRUE	reported	textfile	9	27225258	0.0113322	8.36865e-06	17791	Ruminococcustorquesgroup	TRUE	reported	bsZgHX	textfile	2	TRUE	NA
rs12434631	A	G	A	G	0.074697	0.0343261	0.1402	0.894704	FALSE	FALSE	FALSE	q9yPzw	25661198	0.557521	0.0585242	Focal brain injury	TRUE	reported	textfile	14	26130404	0.0153401	2.77247e-06	17353	Ruminococcustorquesgroup	TRUE	reported	bsZgHX	textfile	2	TRUE	NA
rs13154778	T	A	T	A	0.0563358	0.00125296	0.1859	0.250379	FALSE	TRUE	FALSE	q9yPzw	57656976	0.975727	0.0411797	Focal brain injury	TRUE	reported	textfile	5	56952803	0.0129526	7.15746e-06	17795	Ruminococcustorquesgroup	TRUE	reported	bsZgHX	textfile	2	TRUE	NA
rs1475330	T	C	T	C	0.0523492	0.0323558	0.3012	0.758589	FALSE	FALSE	FALSE	q9yPzw	66552209	0.441492	0.0420383	Focal brain injury	TRUE	reported	textfile	6	67262102	0.01182	8.13435e-06	17353	Ruminococcustorquesgroup	TRUE	reported	bsZgHX	textfile	2	TRUE	NA
rs1972694	T	A	T	A	-0.0614094	-0.0235458	0.1839	0.179781	FALSE	TRUE	FALSE	q9yPzw	25081278	0.614663	0.0467708	Focal brain injury	TRUE	reported	textfile	15	25326425	0.0137321	8.92829e-06	17353	Ruminococcustorquesgroup	TRUE	reported	bsZgHX	textfile	2	TRUE	NA
rs35866622	T	C	T	C	-0.0612024	0.0357696	0.4404	0.661484	FALSE	FALSE	FALSE	q9yPzw	48714803	0.341271	0.0375866	Focal brain injury	TRUE	reported	textfile	19	49218060	0.0109421	2.21337e-08	17240	Ruminococcustorquesgroup	TRUE	reported	bsZgHX	textfile	2	TRUE	NA
rs4073731	T	C	T	C	0.0651948	0.0619057	0.1759	0.835722	FALSE	FALSE	FALSE	q9yPzw	132793252	0.199624	0.0482648	Focal brain injury	TRUE	reported	textfile	11	132663147	0.0142221	4.0525e-06	17793	Ruminococcustorquesgroup	TRUE	reported	bsZgHX	textfile	2	TRUE	NA
rs73130967	A	T	A	T	0.0770375	-0.0351171	0.1123	0.08528	FALSE	TRUE	FALSE	q9yPzw	54713621	0.587523	0.0647404	Focal brain injury	TRUE	reported	textfile	7	54781314	0.0168264	3.70741e-06	17011	Ruminococcustorquesgroup	TRUE	reported	bsZgHX	textfile	2	TRUE	NA
rs77034621	T	G	T	G	-0.151553	-0.00570287	0.0527	0.983105	FALSE	FALSE	FALSE	q9yPzw	75857608	0.967883	0.141639	Focal brain injury	TRUE	reported	textfile	8	76769843	0.0335878	6.06872e-06	8567	Ruminococcustorquesgroup	TRUE	reported	bsZgHX	textfile	2	TRUE	NA
rs773123	T	A	T	A	0.0824005	-0.118549	0.1123	0.121819	FALSE	TRUE	FALSE	q9yPzw	56101214	0.0303725	0.054752	Focal brain injury	TRUE	reported	textfile	12	56494998	0.0173862	1.58956e-06	17011	Ruminococcustorquesgroup	TRUE	reported	bsZgHX	textfile	2	TRUE	NA
rs10916131	C	T	C	T	-0.069333	-0.0181737	0.1382	0.836392	FALSE	FALSE	FALSE	q9yPzw	227375425	0.707998	0.0485221	Focal brain injury	TRUE	reported	textfile	1	227563126	0.0146753	2.87497e-06	17097	RuminococcaceaeUCG002	TRUE	reported	lMyLP4	textfile	2	TRUE	NA
rs10927423	C	A	C	A	-0.0713617	-0.0344491	0.1829	0.821919	FALSE	FALSE	FALSE	q9yPzw	14405962	0.462566	0.0468933	Focal brain injury	TRUE	reported	textfile	1	14732458	0.0147712	8.49518e-07	17096	RuminococcaceaeUCG002	TRUE	reported	lMyLP4	textfile	2	TRUE	NA
rs10964441	G	A	G	A	-0.14906	-0.0529777	0.0527	0.895864	FALSE	FALSE	FALSE	q9yPzw	20131748	0.36055	0.0579423	Focal brain injury	TRUE	reported	textfile	9	20131746	0.034486	7.45116e-06	5346	RuminococcaceaeUCG002	TRUE	reported	lMyLP4	textfile	2	TRUE	NA
rs113147300	A	G	A	G	-0.075842	0.0092366	0.1322	0.862059	FALSE	FALSE	FALSE	q9yPzw	111304390	0.86003	0.0523806	Focal brain injury	TRUE	reported	textfile	9	114066670	0.0164562	7.6914e-06	16370	RuminococcaceaeUCG002	TRUE	reported	lMyLP4	textfile	2	TRUE	NA
rs11607472	A	G	A	G	-0.0780229	0.0568067	0.1074	0.932378	FALSE	FALSE	FALSE	q9yPzw	43323201	0.423535	0.0709815	Focal brain injury	TRUE	reported	textfile	11	43344751	0.0176325	7.18671e-06	16282	RuminococcaceaeUCG002	TRUE	reported	lMyLP4	textfile	2	TRUE	NA
rs116974815	C	A	C	A	-0.189731	0.085071	0.0577	0.930015	FALSE	FALSE	FALSE	q9yPzw	111842219	0.228624	0.0706621	Focal brain injury	TRUE	reported	textfile	11	111712942	0.0396566	2.02518e-06	5819	RuminococcaceaeUCG002	TRUE	reported	lMyLP4	textfile	2	TRUE	NA
rs11750293	G	T	G	T	-0.0578304	-0.0300971	0.2813	0.630205	FALSE	FALSE	FALSE	q9yPzw	124486421	0.418127	0.0371718	Focal brain injury	TRUE	reported	textfile	5	123822114	0.0120512	1.76136e-06	17094	RuminococcaceaeUCG002	TRUE	reported	lMyLP4	textfile	2	TRUE	NA
rs12463378	A	G	A	G	-0.0522061	0.0741854	0.4175	0.698126	FALSE	FALSE	FALSE	q9yPzw	53972554	0.0565992	0.038914	Focal brain injury	TRUE	reported	textfile	19	54475808	0.0112086	2.95523e-06	16994	RuminococcaceaeUCG002	TRUE	reported	lMyLP4	textfile	2	TRUE	NA
rs15256	C	T	C	T	0.0732376	-0.0943384	0.0865	0.883365	FALSE	FALSE	FALSE	q9yPzw	72060790	0.0882145	0.055334	Focal brain injury	TRUE	reported	textfile	10	73820548	0.016834	9.45659e-06	17095	RuminococcaceaeUCG002	TRUE	reported	lMyLP4	textfile	2	TRUE	NA
rs362417	G	C	G	C	-0.054863	-0.0088178	0.2664	0.211079	FALSE	TRUE	FALSE	q9yPzw	73123188	0.840784	0.0438936	Focal brain injury	TRUE	reported	textfile	14	73589896	0.0120984	7.80005e-06	17097	RuminococcaceaeUCG002	TRUE	reported	lMyLP4	textfile	2	TRUE	NA
rs55793120	T	C	T	C	0.137396	0.0859828	0.0507	0.937416	FALSE	FALSE	FALSE	q9yPzw	46990335	0.251811	0.0750311	Focal brain injury	TRUE	reported	textfile	12	47384118	0.027414	4.80674e-07	11669	RuminococcaceaeUCG002	TRUE	reported	lMyLP4	textfile	2	TRUE	NA
rs57079348	T	G	T	G	-0.076573	0.0748373	0.1213	0.942966	FALSE	FALSE	FALSE	q9yPzw	87268195	0.338229	0.0781452	Focal brain injury	TRUE	reported	textfile	13	87920450	0.0172819	7.21822e-06	16372	RuminococcaceaeUCG002	TRUE	reported	lMyLP4	textfile	2	TRUE	NA
rs6542556	A	G	A	G	0.050974	0.0156929	0.3449	0.618224	FALSE	FALSE	FALSE	q9yPzw	120000277	0.6704	0.0368726	Focal brain injury	TRUE	reported	textfile	2	120757853	0.011406	7.86123e-06	17094	RuminococcaceaeUCG002	TRUE	reported	lMyLP4	textfile	2	TRUE	NA
rs6793778	C	T	C	T	-0.0558706	0.0103528	0.2624	0.741188	FALSE	FALSE	FALSE	q9yPzw	24003962	0.80016	0.0408975	Focal brain injury	TRUE	reported	textfile	3	24045453	0.0125258	9.81289e-06	17094	RuminococcaceaeUCG002	TRUE	reported	lMyLP4	textfile	2	TRUE	NA
rs7120052	A	C	A	C	0.0624796	-0.00839905	0.1759	0.81047	FALSE	FALSE	FALSE	q9yPzw	86624417	0.854055	0.04566	Focal brain injury	TRUE	reported	textfile	11	86335459	0.0135523	1.96895e-06	17097	RuminococcaceaeUCG002	TRUE	reported	lMyLP4	textfile	2	TRUE	NA
rs7155595	C	A	C	A	0.0569929	-0.0987893	0.3091	0.6987	FALSE	FALSE	FALSE	q9yPzw	77036203	0.011353	0.0390218	Focal brain injury	TRUE	reported	textfile	14	77502546	0.0116986	1.14931e-06	17084	RuminococcaceaeUCG002	TRUE	reported	lMyLP4	textfile	2	TRUE	NA
rs7249614	A	G	A	G	-0.0492778	0.000412652	0.3847	0.610779	FALSE	FALSE	FALSE	q9yPzw	43133738	0.991085	0.0369318	Focal brain injury	TRUE	reported	textfile	19	43637890	0.0110807	9.07376e-06	16651	RuminococcaceaeUCG002	TRUE	reported	lMyLP4	textfile	2	TRUE	NA
rs72874194	G	C	G	C	-0.0770289	-0.00351237	0.0994	0.139743	FALSE	TRUE	FALSE	q9yPzw	44951691	0.946284	0.0521325	Focal brain injury	TRUE	reported	textfile	2	45178830	0.016725	3.46664e-06	16651	RuminococcaceaeUCG002	TRUE	reported	lMyLP4	textfile	2	TRUE	NA
rs76847269	A	G	A	G	0.163508	0.057978	0.0567	0.974187	FALSE	FALSE	FALSE	q9yPzw	141635384	0.60928	0.113437	Focal brain injury	TRUE	reported	textfile	5	141014951	0.0356151	5.1719e-06	7654	RuminococcaceaeUCG002	TRUE	reported	lMyLP4	textfile	2	TRUE	NA
rs77564310	A	C	A	C	-0.0713093	0.0107227	0.1789	0.792621	FALSE	FALSE	FALSE	q9yPzw	80420842	0.807488	0.0440053	Focal brain injury	TRUE	reported	textfile	15	80713184	0.0140855	3.28614e-07	17000	RuminococcaceaeUCG002	TRUE	reported	lMyLP4	textfile	2	TRUE	NA
rs882348	A	G	A	G	-0.0799946	-0.068375	0.1064	0.882979	FALSE	FALSE	FALSE	q9yPzw	23323417	0.219118	0.0556403	Focal brain injury	TRUE	reported	textfile	4	23325040	0.0178618	5.44852e-06	17097	RuminococcaceaeUCG002	TRUE	reported	lMyLP4	textfile	2	TRUE	NA
rs10927394	G	T	G	T	-0.232262	0.0996194	0.0268	0.980989	FALSE	FALSE	FALSE	q9yPzw	245104037	0.448161	0.13134	Focal brain injury	TRUE	reported	textfile	1	245267339	0.0512364	7.01885e-06	3495	Faecalibacterium	TRUE	reported	1kr1lV	textfile	2	TRUE	NA
rs114946999	C	T	C	T	-0.0861565	0.0625052	0.0984	0.873695	FALSE	FALSE	FALSE	q9yPzw	36898092	0.243313	0.0535722	Focal brain injury	TRUE	reported	textfile	2	37125235	0.01896	5.69574e-06	15673	Faecalibacterium	TRUE	reported	1kr1lV	textfile	2	TRUE	NA
rs11776390	T	C	T	C	-0.078354	0.0140421	0.0895	0.934061	FALSE	FALSE	FALSE	q9yPzw	38736127	0.845928	0.0722641	Focal brain injury	TRUE	reported	textfile	8	38593645	0.017183	6.39675e-06	16718	Faecalibacterium	TRUE	reported	1kr1lV	textfile	2	TRUE	NA
rs12320842	C	G	C	G	0.094833	0.0552668	0.1322	0.134739	FALSE	TRUE	FALSE	q9yPzw	83108994	0.294329	0.0527016	Focal brain injury	TRUE	reported	textfile	12	83502773	0.0163962	7.56951e-09	17638	Faecalibacterium	TRUE	reported	1kr1lV	textfile	2	TRUE	NA
rs1271565	C	T	C	T	-0.0576251	0.00156848	0.2724	0.73877	FALSE	FALSE	FALSE	q9yPzw	63577379	0.969192	0.0406121	Focal brain injury	TRUE	reported	textfile	14	64044097	0.0119649	1.30169e-06	17638	Faecalibacterium	TRUE	reported	1kr1lV	textfile	2	TRUE	NA
rs12753492	A	C	A	C	0.0641305	-0.0530162	0.1491	0.885775	FALSE	FALSE	FALSE	q9yPzw	13875051	0.350662	0.0568047	Focal brain injury	TRUE	reported	textfile	1	14201546	0.0149933	8.80273e-06	17525	Faecalibacterium	TRUE	reported	1kr1lV	textfile	2	TRUE	NA
rs2835874	T	C	T	C	-0.0866356	0.108731	0.0696	0.964257	FALSE	FALSE	FALSE	q9yPzw	37655599	0.264953	0.0975377	Focal brain injury	TRUE	reported	textfile	21	39027901	0.0196496	7.54405e-06	17567	Faecalibacterium	TRUE	reported	1kr1lV	textfile	2	TRUE	NA
rs28376661	C	G	C	G	0.0504817	-0.000493545	0.3738	0.301029	FALSE	TRUE	FALSE	q9yPzw	47111823	0.989923	0.0390755	Focal brain injury	TRUE	reported	textfile	15	47404021	0.0109368	3.66454e-06	18087	Faecalibacterium	TRUE	reported	1kr1lV	textfile	2	TRUE	NA
rs61875484	C	G	C	G	0.0817953	-0.0439559	0.0905	0.0958788	FALSE	TRUE	FALSE	q9yPzw	126926421	0.471461	0.0610412	Focal brain injury	TRUE	reported	textfile	10	128614990	0.018369	9.18015e-06	16718	Faecalibacterium	TRUE	reported	1kr1lV	textfile	2	TRUE	NA
rs6910935	A	G	A	G	0.134864	0.0498428	0.0537	0.939393	FALSE	FALSE	FALSE	q9yPzw	131266017	0.506262	0.0749889	Focal brain injury	TRUE	reported	textfile	6	131587157	0.0277032	1.37848e-06	12640	Faecalibacterium	TRUE	reported	1kr1lV	textfile	2	TRUE	NA
rs75499067	C	T	C	T	0.227585	0.039137	0.0636	0.925143	FALSE	FALSE	FALSE	q9yPzw	6049862	0.566589	0.0682922	Focal brain injury	TRUE	reported	textfile	16	6099863	0.0465522	1.76448e-06	4526	Faecalibacterium	TRUE	reported	1kr1lV	textfile	2	TRUE	NA
rs79656633	T	C	T	C	0.145631	0.0582676	0.1054	0.899157	FALSE	FALSE	FALSE	q9yPzw	110494205	0.328981	0.0596901	Focal brain injury	TRUE	reported	textfile	1	111036827	0.0323019	8.13557e-06	9080	Faecalibacterium	TRUE	reported	1kr1lV	textfile	2	TRUE	NA
rs9536330	T	C	T	C	-0.048317	0.0239941	0.4085	0.529164	FALSE	FALSE	FALSE	q9yPzw	52992882	0.502287	0.0357642	Focal brain injury	TRUE	reported	textfile	13	53567017	0.010797	5.33258e-06	18082	Faecalibacterium	TRUE	reported	1kr1lV	textfile	2	TRUE	NA
rs10931481	G	A	G	A	0.0610096	-0.0138391	0.3111	0.710127	FALSE	FALSE	FALSE	q9yPzw	191090126	0.725247	0.0393767	Focal brain injury	TRUE	reported	textfile	2	191954852	0.0130484	3.38211e-06	13382	Ruminococcusgauvreauiigroup	TRUE	reported	QOEC7p	textfile	2	TRUE	NA
rs12079579	A	G	A	G	0.0955324	0.0907097	0.0726	0.915785	FALSE	FALSE	FALSE	q9yPzw	161910692	0.157815	0.0642211	Focal brain injury	TRUE	reported	textfile	1	161880482	0.0213436	5.03725e-06	12986	Ruminococcusgauvreauiigroup	TRUE	reported	QOEC7p	textfile	2	TRUE	NA
rs12539819	C	T	C	T	0.110654	0.0321612	0.0954	0.930992	FALSE	FALSE	FALSE	q9yPzw	153790311	0.660517	0.0732269	Focal brain injury	TRUE	reported	textfile	7	153487396	0.0240684	4.49375e-06	11860	Ruminococcusgauvreauiigroup	TRUE	reported	QOEC7p	textfile	2	TRUE	NA
rs13188803	T	A	T	A	0.0709419	-0.0410655	0.1879	0.27451	FALSE	TRUE	FALSE	q9yPzw	113292076	0.305968	0.040114	Focal brain injury	TRUE	reported	textfile	5	112627773	0.0156855	7.27559e-06	12834	Ruminococcusgauvreauiigroup	TRUE	reported	QOEC7p	textfile	2	TRUE	NA
rs1391597	C	T	C	T	0.0590284	0.00468335	0.3807	0.60625	FALSE	FALSE	FALSE	q9yPzw	60725485	0.897946	0.0365154	Focal brain injury	TRUE	reported	textfile	12	61119266	0.0124874	1.85964e-06	13382	Ruminococcusgauvreauiigroup	TRUE	reported	QOEC7p	textfile	2	TRUE	NA
rs2047242	A	G	A	G	-0.067603	-0.0394498	0.2972	0.769426	FALSE	FALSE	FALSE	q9yPzw	28912931	0.353928	0.0425566	Focal brain injury	TRUE	reported	textfile	10	29201860	0.0133738	2.46372e-07	13369	Ruminococcusgauvreauiigroup	TRUE	reported	QOEC7p	textfile	2	TRUE	NA
rs2166943	A	C	A	C	0.0566974	-0.0054445	0.4384	0.580835	FALSE	FALSE	FALSE	q9yPzw	136078607	0.880282	0.0361492	Focal brain injury	TRUE	reported	textfile	8	137090850	0.0123497	5.27717e-06	13377	Ruminococcusgauvreauiigroup	TRUE	reported	QOEC7p	textfile	2	TRUE	NA
rs289410	G	A	G	A	-0.0654926	-0.00878279	0.2684	0.722178	FALSE	FALSE	FALSE	q9yPzw	85020252	0.825475	0.0398297	Focal brain injury	TRUE	reported	textfile	15	85563483	0.0139101	2.27464e-06	13380	Ruminococcusgauvreauiigroup	TRUE	reported	QOEC7p	textfile	2	TRUE	NA
rs431418	A	G	A	G	-0.094737	-0.0713237	0.1193	0.905647	FALSE	FALSE	FALSE	q9yPzw	166992547	0.244576	0.0612943	Focal brain injury	TRUE	reported	textfile	5	166419552	0.0210157	5.53667e-06	13289	Ruminococcusgauvreauiigroup	TRUE	reported	QOEC7p	textfile	2	TRUE	NA
rs71386687	T	G	T	G	0.121037	-0.0681943	0.0596	0.883974	FALSE	FALSE	FALSE	q9yPzw	2717893	0.229637	0.0567673	Focal brain injury	TRUE	reported	textfile	16	2767894	0.02386	2.90761e-07	11340	Ruminococcusgauvreauiigroup	TRUE	reported	QOEC7p	textfile	2	TRUE	NA
rs73802842	C	A	C	A	0.0736808	-0.0395308	0.1431	0.760626	FALSE	FALSE	FALSE	q9yPzw	18823237	0.347749	0.0421004	Focal brain injury	TRUE	reported	textfile	4	18824860	0.0169665	7.48026e-06	13382	Ruminococcusgauvreauiigroup	TRUE	reported	QOEC7p	textfile	2	TRUE	NA
rs9870933	A	G	A	G	0.0621643	-0.0106988	0.4085	0.604383	FALSE	FALSE	FALSE	q9yPzw	112653470	0.76996	0.0365863	Focal brain injury	TRUE	reported	textfile	3	112372317	0.0126072	8.4912e-07	13382	Ruminococcusgauvreauiigroup	TRUE	reported	QOEC7p	textfile	2	TRUE	NA
rs10952110	G	T	G	T	0.0487709	-0.0154267	0.4483	0.555837	FALSE	FALSE	FALSE	q9yPzw	8458292	0.669681	0.0361632	Focal brain injury	TRUE	reported	textfile	7	8497922	0.0109614	9.08113e-06	16764	LachnospiraceaeNK4A136group	TRUE	reported	8J3Es0	textfile	2	TRUE	NA
rs11263806	A	G	A	G	-0.0524615	0.0488401	0.2783	0.65851	FALSE	FALSE	FALSE	q9yPzw	36882840	0.196016	0.0377731	Focal brain injury	TRUE	reported	textfile	17	35240097	0.0116758	5.06517e-06	17236	LachnospiraceaeNK4A136group	TRUE	reported	8J3Es0	textfile	2	TRUE	NA
rs12611395	A	G	A	G	-0.0902532	-0.0744794	0.0895	0.893832	FALSE	FALSE	FALSE	q9yPzw	21623323	0.202019	0.0583776	Focal brain injury	TRUE	reported	textfile	19	21806125	0.0199652	5.83039e-06	16486	LachnospiraceaeNK4A136group	TRUE	reported	8J3Es0	textfile	2	TRUE	NA
rs160061	A	G	A	G	0.0513831	-0.0304003	0.4682	0.480306	FALSE	FALSE	FALSE	q9yPzw	6116546	0.394125	0.0356744	Focal brain injury	TRUE	reported	textfile	5	6116659	0.0108094	2.12198e-06	17234	LachnospiraceaeNK4A136group	TRUE	reported	8J3Es0	textfile	2	TRUE	NA
rs28540839	A	C	A	C	0.0508285	0.0518727	0.4871	0.524398	FALSE	FALSE	FALSE	q9yPzw	83822845	0.147013	0.0357702	Focal brain injury	TRUE	reported	textfile	8	84735080	0.0110591	9.34319e-06	16764	LachnospiraceaeNK4A136group	TRUE	reported	8J3Es0	textfile	2	TRUE	NA
rs2880566	T	C	T	C	0.0599578	0.014642	0.1879	0.851479	FALSE	FALSE	FALSE	q9yPzw	31689634	0.772962	0.0507516	Focal brain injury	TRUE	reported	textfile	17	30016653	0.0134693	5.61428e-06	17232	LachnospiraceaeNK4A136group	TRUE	reported	8J3Es0	textfile	2	TRUE	NA
rs4955932	T	C	T	C	-0.0492283	0.0436451	0.3956	0.611841	FALSE	FALSE	FALSE	q9yPzw	55147348	0.238514	0.0370279	Focal brain injury	TRUE	reported	textfile	3	55181375	0.0109388	7.05426e-06	17236	LachnospiraceaeNK4A136group	TRUE	reported	8J3Es0	textfile	2	TRUE	NA
rs59805249	T	C	T	C	0.0936162	0.0523238	0.0905	0.907327	FALSE	FALSE	FALSE	q9yPzw	90994180	0.395313	0.0615559	Focal brain injury	TRUE	reported	textfile	5	90289997	0.0207982	9.45385e-06	15195	LachnospiraceaeNK4A136group	TRUE	reported	8J3Es0	textfile	2	TRUE	NA
rs68104925	T	C	T	C	-0.0549104	0.0124026	0.3708	0.695066	FALSE	FALSE	FALSE	q9yPzw	99711344	0.748616	0.0387018	Focal brain injury	TRUE	reported	textfile	14	100177681	0.0115385	2.36779e-06	17227	LachnospiraceaeNK4A136group	TRUE	reported	8J3Es0	textfile	2	TRUE	NA
rs7073658	T	G	T	G	-0.0499621	-0.0298405	0.4046	0.515658	FALSE	FALSE	FALSE	q9yPzw	60415266	0.403225	0.0356997	Focal brain injury	TRUE	reported	textfile	10	62175024	0.0109693	5.2691e-06	17236	LachnospiraceaeNK4A136group	TRUE	reported	8J3Es0	textfile	2	TRUE	NA
rs73044693	A	G	A	G	-0.10758	0.0334392	0.0666	0.928877	FALSE	FALSE	FALSE	q9yPzw	50752863	0.637942	0.0710599	Focal brain injury	TRUE	reported	textfile	19	51256120	0.0229884	3.57256e-06	12773	LachnospiraceaeNK4A136group	TRUE	reported	8J3Es0	textfile	2	TRUE	NA
rs7616165	G	T	G	T	-0.230542	-0.139642	0.0368	0.97489	FALSE	FALSE	FALSE	q9yPzw	190697356	0.231558	0.116723	Focal brain injury	TRUE	reported	textfile	3	190415145	0.0483465	2.77391e-06	4094	LachnospiraceaeNK4A136group	TRUE	reported	8J3Es0	textfile	2	TRUE	NA
rs76193507	A	G	A	G	-0.22973	0.0306846	0.0567	0.914682	FALSE	FALSE	FALSE	q9yPzw	162032193	0.627581	0.0632498	Focal brain injury	TRUE	reported	textfile	3	161749981	0.0499776	2.9309e-06	3578	LachnospiraceaeNK4A136group	TRUE	reported	8J3Es0	textfile	2	TRUE	NA
rs7832116	A	G	A	G	-0.0714756	-0.0258301	0.1461	0.871359	FALSE	FALSE	FALSE	q9yPzw	4985407	0.629171	0.0534904	Focal brain injury	TRUE	reported	textfile	8	4842929	0.0151703	3.57084e-06	17219	LachnospiraceaeNK4A136group	TRUE	reported	8J3Es0	textfile	2	TRUE	NA
rs954878	A	G	A	G	-0.0520656	-0.0240655	0.4503	0.628482	FALSE	FALSE	FALSE	q9yPzw	54112728	0.516742	0.0371167	Focal brain injury	TRUE	reported	textfile	1	54578401	0.0109082	1.78203e-06	17227	LachnospiraceaeNK4A136group	TRUE	reported	8J3Es0	textfile	2	TRUE	NA
rs10976229	T	G	T	G	0.095976	0.0415328	0.1412	0.872057	FALSE	FALSE	FALSE	q9yPzw	7317307	0.435936	0.0533104	Focal brain injury	TRUE	reported	textfile	9	7317307	0.0214554	7.04477e-06	9116	RuminococcaceaeUCG004	TRUE	reported	NMEeww	textfile	2	TRUE	NA
rs11961899	G	A	G	A	-0.0707825	-0.0236687	0.2714	0.720256	FALSE	FALSE	FALSE	q9yPzw	132566782	0.552688	0.039864	Focal brain injury	TRUE	reported	textfile	6	132887921	0.0161381	9.1802e-06	9501	RuminococcaceaeUCG004	TRUE	reported	NMEeww	textfile	2	TRUE	NA
rs12125734	G	T	G	T	0.133972	0.145596	0.0865	0.906833	FALSE	FALSE	FALSE	q9yPzw	103266658	0.0181991	0.061653	Focal brain injury	TRUE	reported	textfile	1	103732214	0.0257417	2.09428e-07	8938	RuminococcaceaeUCG004	TRUE	reported	NMEeww	textfile	2	TRUE	NA
rs2248146	T	C	T	C	0.0689452	-0.0265401	0.3221	0.656825	FALSE	FALSE	FALSE	q9yPzw	24752379	0.479464	0.0375303	Focal brain injury	TRUE	reported	textfile	7	24791998	0.0153649	8.20001e-06	9502	RuminococcaceaeUCG004	TRUE	reported	NMEeww	textfile	2	TRUE	NA
rs3800154	A	C	A	C	-0.0797959	-0.0484198	0.2207	0.735536	FALSE	FALSE	FALSE	q9yPzw	2119095	0.234098	0.0406934	Focal brain injury	TRUE	reported	textfile	6	2119329	0.0177639	6.11581e-06	9406	RuminococcaceaeUCG004	TRUE	reported	NMEeww	textfile	2	TRUE	NA
rs511258	G	A	G	A	-0.0757474	-0.0353044	0.2634	0.813884	FALSE	FALSE	FALSE	q9yPzw	170248934	0.44212	0.0459323	Focal brain injury	TRUE	reported	textfile	3	169966722	0.0162475	4.52052e-06	9500	RuminococcaceaeUCG004	TRUE	reported	NMEeww	textfile	2	TRUE	NA
rs550351	A	C	A	C	0.078587	0.00845763	0.4404	0.575335	FALSE	FALSE	FALSE	q9yPzw	18349905	0.814489	0.0360454	Focal brain injury	TRUE	reported	textfile	1	18676399	0.018003	9.43128e-06	9498	RuminococcaceaeUCG004	TRUE	reported	NMEeww	textfile	2	TRUE	NA
rs6769553	A	G	A	G	0.0849743	0.0960278	0.2843	0.737685	FALSE	FALSE	FALSE	q9yPzw	54393768	0.01789	0.0405542	Focal brain injury	TRUE	reported	textfile	3	54427795	0.0157451	7.91068e-08	9501	RuminococcaceaeUCG004	TRUE	reported	NMEeww	textfile	2	TRUE	NA
rs7123615	C	G	C	G	-0.0786157	-0.0556434	0.169	0.196443	FALSE	TRUE	FALSE	q9yPzw	15749705	0.218168	0.0451866	Focal brain injury	TRUE	reported	textfile	11	15771251	0.0179592	7.09181e-06	9502	RuminococcaceaeUCG004	TRUE	reported	NMEeww	textfile	2	TRUE	NA
rs7569771	A	G	A	G	-0.075914	-0.00874115	0.2167	0.751961	FALSE	FALSE	FALSE	q9yPzw	238924641	0.833492	0.0415799	Focal brain injury	TRUE	reported	textfile	2	239846337	0.0170308	8.11964e-06	9502	RuminococcaceaeUCG004	TRUE	reported	NMEeww	textfile	2	TRUE	NA
rs872501	G	A	G	A	0.116125	-0.0253793	0.1272	0.901027	FALSE	FALSE	FALSE	q9yPzw	138240821	0.711577	0.0686414	Focal brain injury	TRUE	reported	textfile	8	139253064	0.025946	5.80805e-06	8473	RuminococcaceaeUCG004	TRUE	reported	NMEeww	textfile	2	TRUE	NA
rs9818949	G	T	G	T	0.0859927	0.0353433	0.2187	0.797139	FALSE	FALSE	FALSE	q9yPzw	197956880	0.431914	0.0449706	Focal brain injury	TRUE	reported	textfile	3	197683751	0.0188671	5.38832e-06	9116	RuminococcaceaeUCG004	TRUE	reported	NMEeww	textfile	2	TRUE	NA
rs11027642	C	T	C	T	0.129006	0.0409137	0.1243	0.857228	FALSE	FALSE	FALSE	q9yPzw	23980294	0.42305	0.0510694	Focal brain injury	TRUE	reported	textfile	11	24001840	0.0284844	4.91871e-06	5583	Eisenbergiella	TRUE	reported	dArCJ5	textfile	2	TRUE	NA
rs11079158	T	C	T	C	0.100627	0.0308958	0.2197	0.782524	FALSE	FALSE	FALSE	q9yPzw	55290280	0.475876	0.0433352	Focal brain injury	TRUE	reported	textfile	17	53367641	0.022546	7.34849e-06	5582	Eisenbergiella	TRUE	reported	dArCJ5	textfile	2	TRUE	NA
rs11938607	T	C	T	C	0.0978125	-0.0235883	0.2634	0.74778	FALSE	FALSE	FALSE	q9yPzw	188139277	0.565366	0.0410311	Focal brain injury	TRUE	reported	textfile	4	189060431	0.0216636	8.2182e-06	5583	Eisenbergiella	TRUE	reported	dArCJ5	textfile	2	TRUE	NA
rs12257723	A	C	A	C	-0.0952742	-0.00181065	0.339	0.67251	FALSE	FALSE	FALSE	q9yPzw	107657343	0.962015	0.0380185	Focal brain injury	TRUE	reported	textfile	10	109417101	0.0211569	8.85121e-06	5582	Eisenbergiella	TRUE	reported	dArCJ5	textfile	2	TRUE	NA
rs12278566	T	A	T	A	-0.121065	0.0127852	0.175	0.264772	FALSE	TRUE	FALSE	q9yPzw	124894631	0.752487	0.0405413	Focal brain injury	TRUE	reported	textfile	11	124764527	0.0251658	1.65001e-06	5582	Eisenbergiella	TRUE	reported	dArCJ5	textfile	2	TRUE	NA
rs12710729	C	A	C	A	0.0893384	0.000177944	0.3708	0.679151	FALSE	FALSE	FALSE	q9yPzw	19773449	0.996293	0.0383009	Focal brain injury	TRUE	reported	textfile	2	19973210	0.0199069	9.8441e-06	5583	Eisenbergiella	TRUE	reported	dArCJ5	textfile	2	TRUE	NA
rs13258851	A	G	A	G	0.137001	-0.0170349	0.0855	0.858926	FALSE	FALSE	FALSE	q9yPzw	54418254	0.738912	0.0511109	Focal brain injury	TRUE	reported	textfile	8	55330814	0.0302124	7.74648e-06	5583	Eisenbergiella	TRUE	reported	dArCJ5	textfile	2	TRUE	NA
rs1508033	A	C	A	C	0.091546	-0.0368593	0.3499	0.686311	FALSE	FALSE	FALSE	q9yPzw	53083004	0.343475	0.038909	Focal brain injury	TRUE	reported	textfile	15	53375201	0.0195787	3.22889e-06	5580	Eisenbergiella	TRUE	reported	dArCJ5	textfile	2	TRUE	NA
rs1553971	T	G	T	G	0.120965	0.000944463	0.161	0.773516	FALSE	FALSE	FALSE	q9yPzw	111700639	0.982367	0.0427333	Focal brain injury	TRUE	reported	textfile	3	111419486	0.0263054	5.26837e-06	5583	Eisenbergiella	TRUE	reported	dArCJ5	textfile	2	TRUE	NA
rs2683098	C	T	C	T	0.107319	0.0678111	0.2237	0.783148	FALSE	FALSE	FALSE	q9yPzw	35886364	0.118739	0.0434662	Focal brain injury	TRUE	reported	textfile	15	36178565	0.022515	2.2375e-06	5582	Eisenbergiella	TRUE	reported	dArCJ5	textfile	2	TRUE	NA
rs3812426	G	A	G	A	0.106447	0.00983866	0.2078	0.845415	FALSE	FALSE	FALSE	q9yPzw	49910116	0.842825	0.0496196	Focal brain injury	TRUE	reported	textfile	8	50822676	0.0224159	2.71687e-06	5583	Eisenbergiella	TRUE	reported	dArCJ5	textfile	2	TRUE	NA
rs4462860	G	A	G	A	0.0939071	0.0256541	0.3439	0.604869	FALSE	FALSE	FALSE	q9yPzw	20237941	0.486081	0.0368299	Focal brain injury	TRUE	reported	textfile	21	21610254	0.0201104	4.16221e-06	5460	Eisenbergiella	TRUE	reported	dArCJ5	textfile	2	TRUE	NA
rs11054680	T	C	T	C	-0.104751	0.0253748	0.0964	0.828458	FALSE	FALSE	FALSE	q9yPzw	12089521	0.592062	0.0473541	Focal brain injury	TRUE	reported	textfile	12	12242455	0.0226997	2.30977e-06	8928	Turicibacter	TRUE	reported	3OWWU5	textfile	2	TRUE	NA
rs11649454	G	C	G	C	0.0950891	-0.0561591	0.1392	0.153975	FALSE	TRUE	FALSE	q9yPzw	10087391	0.257449	0.0495912	Focal brain injury	TRUE	reported	textfile	16	10181248	0.0203433	3.26627e-06	8943	Turicibacter	TRUE	reported	3OWWU5	textfile	2	TRUE	NA
rs11666533	C	T	C	T	-0.111689	-0.116614	0.0795	0.915363	FALSE	FALSE	FALSE	q9yPzw	11754117	0.0746225	0.0654116	Focal brain injury	TRUE	reported	textfile	19	11864932	0.0248436	7.37109e-06	8256	Turicibacter	TRUE	reported	3OWWU5	textfile	2	TRUE	NA
rs149744580	A	G	A	G	0.169883	0.0840723	0.0527	0.946322	FALSE	FALSE	FALSE	q9yPzw	63139827	0.292751	0.0799086	Focal brain injury	TRUE	reported	textfile	2	63366962	0.0315478	7.00965e-08	8459	Turicibacter	TRUE	reported	3OWWU5	textfile	2	TRUE	NA
rs2834977	T	C	T	C	-0.0959995	0.0195229	0.173	0.847034	FALSE	FALSE	FALSE	q9yPzw	35557345	0.695074	0.0498059	Focal brain injury	TRUE	reported	textfile	21	36929643	0.0208261	3.95588e-06	8946	Turicibacter	TRUE	reported	3OWWU5	textfile	2	TRUE	NA
rs2952020	G	A	G	A	-0.0759019	0.000708585	0.2227	0.751724	FALSE	FALSE	FALSE	q9yPzw	26170326	0.986428	0.0416539	Focal brain injury	TRUE	reported	textfile	8	26027842	0.0165764	5.63308e-06	8949	Turicibacter	TRUE	reported	3OWWU5	textfile	2	TRUE	NA
rs3734633	G	A	G	A	-0.120957	-0.00849354	0.0974	0.941729	FALSE	FALSE	FALSE	q9yPzw	125790735	0.911723	0.0766107	Focal brain injury	TRUE	reported	textfile	6	126111881	0.02683	5.31914e-06	8626	Turicibacter	TRUE	reported	3OWWU5	textfile	2	TRUE	NA
rs4247078	C	G	C	G	0.0710377	-0.024488	0.338	0.389889	FALSE	TRUE	FALSE	q9yPzw	92061868	0.502538	0.0365219	Focal brain injury	TRUE	reported	textfile	15	92605098	0.0155221	5.46077e-06	8948	Turicibacter	TRUE	reported	3OWWU5	textfile	2	TRUE	NA
rs4869133	G	A	G	A	0.131186	-0.0205082	0.0885	0.824326	FALSE	FALSE	FALSE	q9yPzw	96381915	0.664743	0.0473221	Focal brain injury	TRUE	reported	textfile	5	95717619	0.027197	2.55369e-06	8256	Turicibacter	TRUE	reported	3OWWU5	textfile	2	TRUE	NA
rs55756211	T	C	T	C	-0.115115	0.0325793	0.1163	0.927298	FALSE	FALSE	FALSE	q9yPzw	131287420	0.637923	0.0692284	Focal brain injury	TRUE	reported	textfile	7	130972179	0.0240708	2.80533e-06	8941	Turicibacter	TRUE	reported	3OWWU5	textfile	2	TRUE	NA
rs61265175	G	C	G	C	-0.0858591	-0.00361897	0.2326	0.182345	FALSE	TRUE	FALSE	q9yPzw	1660632	0.937759	0.0463454	Focal brain injury	TRUE	reported	textfile	11	1681862	0.0185778	4.13678e-06	8941	Turicibacter	TRUE	reported	3OWWU5	textfile	2	TRUE	NA
rs7199484	G	A	G	A	-0.0731428	-0.0543558	0.332	0.695455	FALSE	FALSE	FALSE	q9yPzw	49792388	0.161712	0.038844	Focal brain injury	TRUE	reported	textfile	16	49826299	0.0160172	5.76664e-06	8948	Turicibacter	TRUE	reported	3OWWU5	textfile	2	TRUE	NA
rs11069458	T	C	T	C	-0.0680947	0.0202423	0.1899	0.813861	FALSE	FALSE	FALSE	q9yPzw	101750335	0.661394	0.0462163	Focal brain injury	TRUE	reported	textfile	13	102402685	0.015503	7.71547e-06	12856	Bilophila	TRUE	reported	XV5d4r	textfile	2	TRUE	NA
rs116261629	G	C	G	C	0.128112	0.00532477	0.0716	0.0933137	FALSE	TRUE	FALSE	q9yPzw	20505397	0.931085	0.0615727	Focal brain injury	TRUE	reported	textfile	6	20505628	0.0261358	8.62329e-07	11276	Bilophila	TRUE	reported	XV5d4r	textfile	2	TRUE	NA
rs1241171	G	A	G	A	-0.0692654	0.0768828	0.2157	0.855031	FALSE	FALSE	FALSE	q9yPzw	102834365	0.128186	0.0505378	Focal brain injury	TRUE	reported	textfile	1	103299921	0.0150148	4.24037e-06	12856	Bilophila	TRUE	reported	XV5d4r	textfile	2	TRUE	NA
rs1571225	C	T	C	T	0.0826826	0.0457344	0.1491	0.83515	FALSE	FALSE	FALSE	q9yPzw	4940871	0.341612	0.0480916	Focal brain injury	TRUE	reported	textfile	9	4940871	0.0170621	1.12289e-06	12854	Bilophila	TRUE	reported	XV5d4r	textfile	2	TRUE	NA
rs1969927	G	A	G	A	0.0564589	0.0534057	0.3797	0.66392	FALSE	FALSE	FALSE	q9yPzw	100393069	0.159865	0.0379969	Focal brain injury	TRUE	reported	textfile	12	100786847	0.0126935	9.0722e-06	12777	Bilophila	TRUE	reported	XV5d4r	textfile	2	TRUE	NA
rs2713349	A	T	A	T	0.0617228	0.0354665	0.2545	0.297626	FALSE	TRUE	FALSE	q9yPzw	9470737	0.366201	0.0392496	Focal brain injury	TRUE	reported	textfile	7	9510367	0.0140174	8.63249e-06	12853	Bilophila	TRUE	reported	XV5d4r	textfile	2	TRUE	NA
rs2728491	G	T	G	T	-0.0627416	-0.0657896	0.3101	0.761153	FALSE	FALSE	FALSE	q9yPzw	47172134	0.117262	0.0420012	Focal brain injury	TRUE	reported	textfile	7	47211732	0.0139456	6.33255e-06	12856	Bilophila	TRUE	reported	XV5d4r	textfile	2	TRUE	NA
rs3827020	C	T	C	T	0.0766479	0.0890581	0.1899	0.804827	FALSE	FALSE	FALSE	q9yPzw	63349639	0.0490727	0.045254	Focal brain injury	TRUE	reported	textfile	20	61980991	0.0160642	1.78875e-06	12628	Bilophila	TRUE	reported	XV5d4r	textfile	2	TRUE	NA
rs4798126	G	A	G	A	0.073288	-0.0723175	0.1501	0.8041	FALSE	FALSE	FALSE	q9yPzw	3765773	0.107145	0.0448853	Focal brain injury	TRUE	reported	textfile	18	3765773	0.016799	7.14662e-06	12777	Bilophila	TRUE	reported	XV5d4r	textfile	2	TRUE	NA
rs542415	T	C	T	C	-0.0613623	0.0050205	0.34	0.608706	FALSE	FALSE	FALSE	q9yPzw	49719357	0.890882	0.0365957	Focal brain injury	TRUE	reported	textfile	15	50011554	0.0133436	4.70948e-06	12777	Bilophila	TRUE	reported	XV5d4r	textfile	2	TRUE	NA
rs60178956	G	A	G	A	-0.0624818	0.0349324	0.2346	0.773085	FALSE	FALSE	FALSE	q9yPzw	89866110	0.41613	0.0429592	Focal brain injury	TRUE	reported	textfile	8	90878338	0.0141485	8.05619e-06	12777	Bilophila	TRUE	reported	XV5d4r	textfile	2	TRUE	NA
rs6793291	C	A	C	A	0.112729	-0.158446	0.0924	0.946636	FALSE	FALSE	FALSE	q9yPzw	194698802	0.0515525	0.081386	Focal brain injury	TRUE	reported	textfile	3	194419531	0.0241633	3.1132e-06	11051	Bilophila	TRUE	reported	XV5d4r	textfile	2	TRUE	NA
rs72676854	T	C	T	C	0.123209	0.140137	0.0656	0.946687	FALSE	FALSE	FALSE	q9yPzw	108978710	0.0832933	0.0809155	Focal brain injury	TRUE	reported	textfile	8	109990939	0.026882	5.62268e-06	11616	Bilophila	TRUE	reported	XV5d4r	textfile	2	TRUE	NA
rs7802841	C	A	C	A	0.0670097	0.0678658	0.3509	0.697875	FALSE	FALSE	FALSE	q9yPzw	138899094	0.0810494	0.0388998	Focal brain injury	TRUE	reported	textfile	7	138583840	0.0137701	1.76952e-06	12856	Bilophila	TRUE	reported	XV5d4r	textfile	2	TRUE	NA
rs9899990	A	G	A	G	-0.102702	0.115522	0.0656	0.915764	FALSE	FALSE	FALSE	q9yPzw	9218262	0.0748101	0.0648406	Focal brain injury	TRUE	reported	textfile	17	9121579	0.0233878	9.06691e-06	12088	Bilophila	TRUE	reported	XV5d4r	textfile	2	TRUE	NA
rs1107244	G	A	G	A	0.0758558	0.0671647	0.0785	0.92194	FALSE	FALSE	FALSE	q9yPzw	37483220	0.312493	0.0664994	Focal brain injury	TRUE	reported	textfile	13	38057357	0.0171182	3.59059e-06	17571	Alistipes	TRUE	reported	xkcHJ9	textfile	2	TRUE	NA
rs11769002	G	A	G	A	-0.0528793	-0.016981	0.4006	0.585473	FALSE	FALSE	FALSE	q9yPzw	62983120	0.639692	0.036274	Focal brain injury	TRUE	reported	textfile	7	62443498	0.0109389	1.44962e-06	17571	Alistipes	TRUE	reported	xkcHJ9	textfile	2	TRUE	NA
rs11958296	A	G	A	G	-0.0981222	0.076072	0.0706	0.954806	FALSE	FALSE	FALSE	q9yPzw	178328178	0.385491	0.0876584	Focal brain injury	TRUE	reported	textfile	5	177755179	0.0218272	9.29574e-06	16214	Alistipes	TRUE	reported	xkcHJ9	textfile	2	TRUE	NA
rs12990744	C	T	C	T	-0.0776618	-0.0513587	0.1233	0.896738	FALSE	FALSE	FALSE	q9yPzw	177136221	0.387012	0.0593708	Focal brain injury	TRUE	reported	textfile	2	178000949	0.0172986	8.20725e-06	16694	Alistipes	TRUE	reported	xkcHJ9	textfile	2	TRUE	NA
rs1689282	A	C	A	C	-0.0520061	-0.0171896	0.34	0.677775	FALSE	FALSE	FALSE	q9yPzw	14080130	0.652622	0.0381888	Focal brain injury	TRUE	reported	textfile	9	14080129	0.0113942	5.27578e-06	17090	Alistipes	TRUE	reported	xkcHJ9	textfile	2	TRUE	NA
rs2290844	C	T	C	T	0.0813969	-0.0519206	0.1133	0.887819	FALSE	FALSE	FALSE	q9yPzw	126098573	0.359154	0.0566215	Focal brain injury	TRUE	reported	textfile	10	127787142	0.0191632	9.10135e-06	17571	Alistipes	TRUE	reported	xkcHJ9	textfile	2	TRUE	NA
rs2450745	A	C	A	C	-0.080524	-0.0303342	0.0825	0.930849	FALSE	FALSE	FALSE	q9yPzw	143346550	0.666394	0.0703642	Focal brain injury	TRUE	reported	textfile	8	144428720	0.0184702	7.11836e-06	17571	Alistipes	TRUE	reported	xkcHJ9	textfile	2	TRUE	NA
rs2875322	T	C	T	C	-0.0580945	0.0507789	0.2068	0.830111	FALSE	FALSE	FALSE	q9yPzw	131017657	0.287656	0.047757	Focal brain injury	TRUE	reported	textfile	11	130887552	0.0131432	8.77703e-06	17459	Alistipes	TRUE	reported	xkcHJ9	textfile	2	TRUE	NA
rs34417064	A	G	A	G	-0.048202	-0.0281831	0.5119	0.548326	FALSE	FALSE	FALSE	q9yPzw	54699118	0.432401	0.0358979	Focal brain injury	TRUE	reported	textfile	17	52776479	0.0106868	7.00749e-06	17570	Alistipes	TRUE	reported	xkcHJ9	textfile	2	TRUE	NA
rs4810359	A	G	A	G	-0.0652428	0.0889227	0.1471	0.87666	FALSE	FALSE	FALSE	q9yPzw	42562695	0.102299	0.0544266	Focal brain injury	TRUE	reported	textfile	20	41191335	0.0146155	7.49669e-06	17380	Alistipes	TRUE	reported	xkcHJ9	textfile	2	TRUE	NA
rs7129639	C	A	C	A	-0.0524955	-0.102659	0.4016	0.665105	FALSE	FALSE	FALSE	q9yPzw	17489880	0.00600689	0.0373658	Focal brain injury	TRUE	reported	textfile	11	17511427	0.0109584	1.78422e-06	17571	Alistipes	TRUE	reported	xkcHJ9	textfile	2	TRUE	NA
rs8130320	A	G	A	G	-0.049002	-0.0494599	0.4821	0.44191	FALSE	FALSE	FALSE	q9yPzw	39208332	0.168863	0.0359481	Focal brain injury	TRUE	reported	textfile	21	40580258	0.010717	4.83612e-06	17571	Alistipes	TRUE	reported	xkcHJ9	textfile	2	TRUE	NA
rs11126423	C	T	C	T	0.0904399	-0.076438	0.1133	0.905518	FALSE	FALSE	FALSE	q9yPzw	73968424	0.227428	0.0633284	Focal brain injury	TRUE	reported	textfile	2	74195551	0.0196301	5.91249e-06	13735	FamilyXIIIAD3011group	TRUE	reported	RE5iK5	textfile	2	TRUE	NA
rs11736617	G	A	G	A	-0.0759493	-0.0499714	0.1203	0.944454	FALSE	FALSE	FALSE	q9yPzw	38916209	0.528145	0.079214	Focal brain injury	TRUE	reported	textfile	4	38917830	0.0172101	9.02048e-06	13778	FamilyXIIIAD3011group	TRUE	reported	RE5iK5	textfile	2	TRUE	NA
rs12812672	T	C	T	C	-0.096065	0.0491105	0.0736	0.928328	FALSE	FALSE	FALSE	q9yPzw	17974663	0.482845	0.0699845	Focal brain injury	TRUE	reported	textfile	12	18127597	0.020828	2.55807e-06	13565	FamilyXIIIAD3011group	TRUE	reported	RE5iK5	textfile	2	TRUE	NA
rs12911842	A	T	A	T	-0.0811976	-0.0440117	0.1243	0.0847194	FALSE	TRUE	FALSE	q9yPzw	39755505	0.491677	0.0640037	Focal brain injury	TRUE	reported	textfile	15	40047706	0.0183335	6.90824e-06	14125	FamilyXIIIAD3011group	TRUE	reported	RE5iK5	textfile	2	TRUE	NA
rs149302	T	C	T	C	-0.0645635	-0.0143169	0.2127	0.766701	FALSE	FALSE	FALSE	q9yPzw	14159816	0.734626	0.0422353	Focal brain injury	TRUE	reported	textfile	5	14159925	0.0143225	7.4818e-06	14192	FamilyXIIIAD3011group	TRUE	reported	RE5iK5	textfile	2	TRUE	NA
rs16840310	A	G	A	G	-0.0608052	0.0222703	0.3718	0.572291	FALSE	FALSE	FALSE	q9yPzw	240530863	0.538614	0.0362171	Focal brain injury	TRUE	reported	textfile	1	240694163	0.0122149	6.75113e-07	14201	FamilyXIIIAD3011group	TRUE	reported	RE5iK5	textfile	2	TRUE	NA
rs16940167	C	T	C	T	0.0732552	-0.0981285	0.169	0.808964	FALSE	FALSE	FALSE	q9yPzw	58391498	0.0302573	0.0452892	Focal brain injury	TRUE	reported	textfile	15	58683697	0.0159898	3.90837e-06	14201	FamilyXIIIAD3011group	TRUE	reported	RE5iK5	textfile	2	TRUE	NA
rs17156849	G	A	G	A	-0.112891	-0.0174012	0.0626	0.941104	FALSE	FALSE	FALSE	q9yPzw	28564367	0.81916	0.0761122	Focal brain injury	TRUE	reported	textfile	7	28603985	0.0245292	4.19171e-06	13352	FamilyXIIIAD3011group	TRUE	reported	RE5iK5	textfile	2	TRUE	NA
rs62029761	A	G	A	G	0.128753	-0.0733249	0.0676	0.941736	FALSE	FALSE	FALSE	q9yPzw	15912385	0.35673	0.0795615	Focal brain injury	TRUE	reported	textfile	16	16006242	0.0276002	3.89083e-06	9655	FamilyXIIIAD3011group	TRUE	reported	RE5iK5	textfile	2	TRUE	NA
rs62200412	C	T	C	T	-0.0800851	-0.0603434	0.171	0.738814	FALSE	FALSE	FALSE	q9yPzw	4637993	0.1408	0.0409713	Focal brain injury	TRUE	reported	textfile	20	4618639	0.0163834	5.80219e-07	13661	FamilyXIIIAD3011group	TRUE	reported	RE5iK5	textfile	2	TRUE	NA
rs72730932	C	A	C	A	-0.0899559	0.121377	0.164	0.906139	FALSE	FALSE	FALSE	q9yPzw	192050705	0.0494835	0.0617883	Focal brain injury	TRUE	reported	textfile	1	192019835	0.0177107	6.88766e-07	13102	FamilyXIIIAD3011group	TRUE	reported	RE5iK5	textfile	2	TRUE	NA
rs739451	C	T	C	T	0.0649589	-0.0323014	0.1759	0.792127	FALSE	FALSE	FALSE	q9yPzw	133813832	0.460914	0.0438079	Focal brain injury	TRUE	reported	textfile	9	136678954	0.0147534	7.8781e-06	14197	FamilyXIIIAD3011group	TRUE	reported	RE5iK5	textfile	2	TRUE	NA
rs9276029	A	G	A	G	-0.0811384	-0.026095	0.168	0.804911	FALSE	FALSE	FALSE	q9yPzw	32727559	0.562419	0.0450495	Focal brain injury	TRUE	reported	textfile	6	32695336	0.0185669	8.92766e-06	13566	FamilyXIIIAD3011group	TRUE	reported	RE5iK5	textfile	2	TRUE	NA
rs9837139	A	G	A	G	0.10752	-0.0661345	0.0815	0.915302	FALSE	FALSE	FALSE	q9yPzw	29770374	0.304365	0.0643884	Focal brain injury	TRUE	reported	textfile	3	29811865	0.0240482	8.70808e-06	13527	FamilyXIIIAD3011group	TRUE	reported	RE5iK5	textfile	2	TRUE	NA
rs9852893	C	G	C	G	0.0657834	0.0631762	0.2565	0.288794	FALSE	TRUE	FALSE	q9yPzw	3515142	0.116979	0.0403018	Focal brain injury	TRUE	reported	textfile	3	3556826	0.0129056	3.87539e-07	14184	FamilyXIIIAD3011group	TRUE	reported	RE5iK5	textfile	2	TRUE	NA
rs11128180	A	G	A	G	0.0648288	-0.00336389	0.2237	0.767518	FALSE	FALSE	FALSE	q9yPzw	70543064	0.936563	0.0422647	Focal brain injury	TRUE	reported	textfile	3	70592215	0.0140126	4.51737e-06	14466	LachnospiraceaeUCG004	TRUE	reported	Ae6jVf	textfile	2	TRUE	NA
rs12072562	T	C	T	C	0.133104	0.0100946	0.0517	0.960999	FALSE	FALSE	FALSE	q9yPzw	104744847	0.912914	0.0923025	Focal brain injury	TRUE	reported	textfile	1	105287469	0.0303566	7.0737e-06	9176	LachnospiraceaeUCG004	TRUE	reported	Ae6jVf	textfile	2	TRUE	NA
rs12673420	G	A	G	A	0.0554351	0.0370152	0.4414	0.501355	FALSE	FALSE	FALSE	q9yPzw	71838022	0.299813	0.0357002	Focal brain injury	TRUE	reported	textfile	7	71303007	0.0118375	2.98079e-06	14463	LachnospiraceaeUCG004	TRUE	reported	Ae6jVf	textfile	2	TRUE	NA
rs12747809	G	A	G	A	-0.062197	0.00239485	0.34	0.717402	FALSE	FALSE	FALSE	q9yPzw	240195789	0.951883	0.0396873	Focal brain injury	TRUE	reported	textfile	1	240359089	0.0125685	8.64875e-07	14464	LachnospiraceaeUCG004	TRUE	reported	Ae6jVf	textfile	2	TRUE	NA
rs12894272	A	G	A	G	0.0579792	0.0544332	0.3002	0.663236	FALSE	FALSE	FALSE	q9yPzw	40067277	0.147426	0.0375742	Focal brain injury	TRUE	reported	textfile	14	40536481	0.0125229	4.33949e-06	14463	LachnospiraceaeUCG004	TRUE	reported	Ae6jVf	textfile	2	TRUE	NA
rs233486	A	G	A	G	-0.0799088	0.00987013	0.1243	0.859632	FALSE	FALSE	FALSE	q9yPzw	14817353	0.848128	0.0515393	Focal brain injury	TRUE	reported	textfile	6	14817584	0.017766	6.28457e-06	13710	LachnospiraceaeUCG004	TRUE	reported	Ae6jVf	textfile	2	TRUE	NA
rs2444793	C	T	C	T	-0.0542433	0.0216983	0.4702	0.614774	FALSE	FALSE	FALSE	q9yPzw	80609119	0.55335	0.0366062	Focal brain injury	TRUE	reported	textfile	6	81318836	0.0118188	4.77076e-06	14463	LachnospiraceaeUCG004	TRUE	reported	Ae6jVf	textfile	2	TRUE	NA
rs2706242	G	C	G	C	-0.0901399	0.0920188	0.0934	0.0847898	FALSE	TRUE	FALSE	q9yPzw	50718766	0.150411	0.0639872	Focal brain injury	TRUE	reported	textfile	13	51292902	0.0199712	9.83848e-06	14026	LachnospiraceaeUCG004	TRUE	reported	Ae6jVf	textfile	2	TRUE	NA
rs2726805	A	G	A	G	0.0548397	-0.0346627	0.4085	0.529366	FALSE	FALSE	FALSE	q9yPzw	182326448	0.338201	0.0361927	Focal brain injury	TRUE	reported	textfile	4	183247601	0.0120844	6.30399e-06	14466	LachnospiraceaeUCG004	TRUE	reported	Ae6jVf	textfile	2	TRUE	NA
rs2882478	G	A	G	A	-0.0577091	0.0167562	0.4553	0.464217	FALSE	FALSE	FALSE	q9yPzw	49677451	0.641724	0.0360124	Focal brain injury	TRUE	reported	textfile	2	49904589	0.0118338	1.20811e-06	14466	LachnospiraceaeUCG004	TRUE	reported	Ae6jVf	textfile	2	TRUE	NA
rs35182105	A	G	A	G	-0.109724	-0.0322509	0.0726	0.945432	FALSE	FALSE	FALSE	q9yPzw	24419403	0.683868	0.0792033	Focal brain injury	TRUE	reported	textfile	12	24572337	0.024221	4.86508e-06	13170	LachnospiraceaeUCG004	TRUE	reported	Ae6jVf	textfile	2	TRUE	NA
rs6656451	C	T	C	T	-0.05436	0.0204419	0.4394	0.528957	FALSE	FALSE	FALSE	q9yPzw	65524739	0.567667	0.0357693	Focal brain injury	TRUE	reported	textfile	1	65990422	0.011947	5.56781e-06	14458	LachnospiraceaeUCG004	TRUE	reported	Ae6jVf	textfile	2	TRUE	NA
rs7629954	A	G	A	G	0.108441	0.0620382	0.0686	0.954621	FALSE	FALSE	FALSE	q9yPzw	154524617	0.47783	0.0874027	Focal brain injury	TRUE	reported	textfile	3	154242406	0.023825	5.77222e-06	12568	LachnospiraceaeUCG004	TRUE	reported	Ae6jVf	textfile	2	TRUE	NA
rs11149971	C	T	C	T	0.117605	-0.0211823	0.0537	0.945196	FALSE	FALSE	FALSE	q9yPzw	77204913	0.785936	0.0779931	Focal brain injury	TRUE	reported	textfile	16	77238810	0.02339	1.03934e-06	16255	Blautia	TRUE	reported	Ric36f	textfile	2	TRUE	NA
rs115043014	G	A	G	A	-0.206605	0.0213467	0.0437	0.982841	FALSE	FALSE	FALSE	q9yPzw	175788175	0.879095	0.140331	Focal brain injury	TRUE	reported	textfile	1	175757311	0.043992	5.186e-06	4902	Blautia	TRUE	reported	Ric36f	textfile	2	TRUE	NA
rs117001700	T	C	T	C	0.196414	0.1082	0.0437	0.984959	FALSE	FALSE	FALSE	q9yPzw	68931275	0.476783	0.152076	Focal brain injury	TRUE	reported	textfile	7	68396262	0.0441122	8.83912e-06	4965	Blautia	TRUE	reported	Ric36f	textfile	2	TRUE	NA
rs12453000	C	T	C	T	0.0625335	0.0656487	0.2197	0.862284	FALSE	FALSE	FALSE	q9yPzw	16992559	0.209989	0.0523683	Focal brain injury	TRUE	reported	textfile	17	16895873	0.0129987	1.26117e-06	17815	Blautia	TRUE	reported	Ric36f	textfile	2	TRUE	NA
rs16892041	T	C	T	C	-0.0622605	0.029179	0.171	0.78971	FALSE	FALSE	FALSE	q9yPzw	9298407	0.506081	0.0438814	Focal brain injury	TRUE	reported	textfile	6	9298640	0.0141804	8.82028e-06	18276	Blautia	TRUE	reported	Ric36f	textfile	2	TRUE	NA
rs2788271	T	G	T	G	-0.0575596	-0.0210079	0.165	0.828603	FALSE	FALSE	FALSE	q9yPzw	218944401	0.656937	0.0472997	Focal brain injury	TRUE	reported	textfile	1	219117743	0.0133492	7.16388e-06	18276	Blautia	TRUE	reported	Ric36f	textfile	2	TRUE	NA
rs3005511	A	G	A	G	0.0501085	0.0596403	0.336	0.70006	FALSE	FALSE	FALSE	q9yPzw	73896090	0.12456	0.0388305	Focal brain injury	TRUE	reported	textfile	6	74605806	0.0110768	6.18905e-06	18276	Blautia	TRUE	reported	Ric36f	textfile	2	TRUE	NA
rs4926264	T	C	T	C	0.0826207	-0.00524343	0.0785	0.893163	FALSE	FALSE	FALSE	q9yPzw	13310103	0.92775	0.0578258	Focal brain injury	TRUE	reported	textfile	19	13420917	0.0178239	5.10293e-06	18276	Blautia	TRUE	reported	Ric36f	textfile	2	TRUE	NA
rs67794373	C	T	C	T	0.0601709	0.0273844	0.2137	0.777329	FALSE	FALSE	FALSE	q9yPzw	124569985	0.523891	0.0429654	Focal brain injury	TRUE	reported	textfile	7	124210039	0.0123443	1.00003e-06	18158	Blautia	TRUE	reported	Ric36f	textfile	2	TRUE	NA
rs682885	A	G	A	G	-0.0493376	0.0861585	0.4165	0.673951	FALSE	FALSE	FALSE	q9yPzw	88072743	0.0249793	0.0384341	Focal brain injury	TRUE	reported	textfile	11	87805911	0.0107359	4.4908e-06	18274	Blautia	TRUE	reported	Ric36f	textfile	2	TRUE	NA
rs72973581	A	G	A	G	0.125169	-0.133911	0.0547	0.940588	FALSE	FALSE	FALSE	q9yPzw	1043104	0.0819577	0.0769853	Focal brain injury	TRUE	reported	textfile	19	1043103	0.0265408	1.73934e-06	12764	Blautia	TRUE	reported	Ric36f	textfile	2	TRUE	NA
rs7860714	A	G	A	G	-0.0502178	-0.0662792	0.334	0.631464	FALSE	FALSE	FALSE	q9yPzw	1866537	0.077252	0.0375124	Focal brain injury	TRUE	reported	textfile	9	1866537	0.0109853	4.09147e-06	18162	Blautia	TRUE	reported	Ric36f	textfile	2	TRUE	NA
rs11150408	T	G	T	G	0.0488254	0.0208809	0.4453	0.520144	FALSE	FALSE	FALSE	q9yPzw	81769892	0.560805	0.0358997	Focal brain injury	TRUE	reported	textfile	16	81803497	0.0109063	7.05777e-06	17215	Dorea	TRUE	reported	uf0oGL	textfile	2	TRUE	NA
rs12216169	T	A	T	A	0.0881722	0.0359742	0.0835	0.118884	FALSE	TRUE	FALSE	q9yPzw	115757646	0.518534	0.0557215	Focal brain injury	TRUE	reported	textfile	6	116078810	0.0193683	5.33123e-06	16086	Dorea	TRUE	reported	uf0oGL	textfile	2	TRUE	NA
rs12537781	T	C	T	C	-0.055544	0.000888688	0.2296	0.760988	FALSE	FALSE	FALSE	q9yPzw	155186473	0.983071	0.041882	Focal brain injury	TRUE	reported	textfile	7	154978183	0.0125223	9.15137e-06	17608	Dorea	TRUE	reported	uf0oGL	textfile	2	TRUE	NA
rs13279148	G	A	G	A	0.0715309	0.0107722	0.166	0.890182	FALSE	FALSE	FALSE	q9yPzw	126893620	0.852369	0.0578847	Focal brain injury	TRUE	reported	textfile	8	127905865	0.0150878	2.25283e-06	17605	Dorea	TRUE	reported	uf0oGL	textfile	2	TRUE	NA
rs1899291	C	T	C	T	0.0697217	-0.025164	0.1282	0.843108	FALSE	FALSE	FALSE	q9yPzw	60126622	0.607167	0.0489454	Focal brain injury	TRUE	reported	textfile	4	60992340	0.0150285	4.56686e-06	17609	Dorea	TRUE	reported	uf0oGL	textfile	2	TRUE	NA
rs3005511	A	G	A	G	0.0516127	0.0596403	0.336	0.70006	FALSE	FALSE	FALSE	q9yPzw	73896090	0.12456	0.0388305	Focal brain injury	TRUE	reported	textfile	6	74605806	0.0112852	5.28702e-06	17610	Dorea	TRUE	reported	uf0oGL	textfile	2	TRUE	NA
rs345219	T	G	T	G	-0.0497368	0.0111565	0.3757	0.529846	FALSE	FALSE	FALSE	q9yPzw	6784833	0.758085	0.0362229	Focal brain injury	TRUE	reported	textfile	3	6826520	0.0112621	8.8006e-06	17215	Dorea	TRUE	reported	uf0oGL	textfile	2	TRUE	NA
rs3752849	G	A	G	A	0.163846	0.048451	0.0328	0.950414	FALSE	FALSE	FALSE	q9yPzw	8707510	0.552913	0.0816496	Focal brain injury	TRUE	reported	textfile	11	8729057	0.036608	7.68057e-06	5322	Dorea	TRUE	reported	uf0oGL	textfile	2	TRUE	NA
rs4793307	C	T	C	T	0.0574165	-0.0528351	0.2455	0.760224	FALSE	FALSE	FALSE	q9yPzw	72737384	0.208975	0.0420532	Focal brain injury	TRUE	reported	textfile	17	70733523	0.0122472	4.0069e-06	17600	Dorea	TRUE	reported	uf0oGL	textfile	2	TRUE	NA
rs62503162	A	G	A	G	-0.0974091	-0.0908741	0.0875	0.956295	FALSE	FALSE	FALSE	q9yPzw	15911148	0.303226	0.0882668	Focal brain injury	TRUE	reported	textfile	8	15768657	0.0194379	7.46605e-07	16210	Dorea	TRUE	reported	uf0oGL	textfile	2	TRUE	NA
rs62583469	T	A	T	A	-0.0634136	-0.0498332	0.1988	0.138033	FALSE	TRUE	FALSE	q9yPzw	104053185	0.340375	0.0522677	Focal brain injury	TRUE	reported	textfile	9	106815466	0.0142227	5.77508e-06	16819	Dorea	TRUE	reported	uf0oGL	textfile	2	TRUE	NA
rs73729431	C	T	C	T	-0.13745	-0.0424536	0.0606	0.979215	FALSE	FALSE	FALSE	q9yPzw	25077822	0.736221	0.126026	Focal brain injury	TRUE	reported	textfile	6	25078050	0.0299983	3.1674e-06	9596	Dorea	TRUE	reported	uf0oGL	textfile	2	TRUE	NA
rs11155559	T	C	T	C	0.0956023	-0.0552936	0.0954	0.907612	FALSE	FALSE	FALSE	q9yPzw	148280769	0.369392	0.0616006	Focal brain injury	TRUE	reported	textfile	6	148601905	0.0212961	8.91914e-06	13383	Barnesiella	TRUE	reported	PLckET	textfile	2	TRUE	NA
rs12909713	C	T	C	T	-0.0550716	-0.0714842	0.4692	0.510879	FALSE	FALSE	FALSE	q9yPzw	86602682	0.0450091	0.0356606	Focal brain injury	TRUE	reported	textfile	15	87145913	0.0120039	4.94527e-06	14205	Barnesiella	TRUE	reported	PLckET	textfile	2	TRUE	NA
rs13242616	T	C	T	C	-0.0583747	0.0438798	0.3698	0.676023	FALSE	FALSE	FALSE	q9yPzw	122381464	0.256441	0.038666	Focal brain injury	TRUE	reported	textfile	7	122021518	0.0123176	2.29017e-06	13945	Barnesiella	TRUE	reported	PLckET	textfile	2	TRUE	NA
rs199035	G	A	G	A	0.0559495	0.0234887	0.5089	0.444549	FALSE	FALSE	FALSE	q9yPzw	23435187	0.515664	0.036134	Focal brain injury	TRUE	reported	textfile	6	23435415	0.0119716	3.00294e-06	13945	Barnesiella	TRUE	reported	PLckET	textfile	2	TRUE	NA
rs2057922	G	C	G	C	0.0915241	-0.0119277	0.1064	0.161235	FALSE	TRUE	FALSE	q9yPzw	10036751	0.805756	0.0485052	Focal brain injury	TRUE	reported	textfile	7	10076378	0.0194623	3.82634e-06	14208	Barnesiella	TRUE	reported	PLckET	textfile	2	TRUE	NA
rs2276875	A	G	A	G	-0.0697176	-0.0351487	0.2545	0.738233	FALSE	FALSE	FALSE	q9yPzw	5729227	0.394841	0.041309	Focal brain injury	TRUE	reported	textfile	4	5730954	0.0139537	4.65027e-07	13893	Barnesiella	TRUE	reported	PLckET	textfile	2	TRUE	NA
rs2428166	G	A	G	A	-0.165859	0.242314	0.0487	0.985771	FALSE	FALSE	FALSE	q9yPzw	110509945	0.117706	0.154885	Focal brain injury	TRUE	reported	textfile	6	110831148	0.0337309	8.50874e-07	8091	Barnesiella	TRUE	reported	PLckET	textfile	2	TRUE	NA
rs28418786	C	G	C	G	-0.0791324	0.0265333	0.1561	0.110671	FALSE	TRUE	FALSE	q9yPzw	25977178	0.644441	0.0574938	Focal brain injury	TRUE	reported	textfile	8	25834694	0.0174957	6.47627e-06	13698	Barnesiella	TRUE	reported	PLckET	textfile	2	TRUE	NA
rs28479800	A	T	A	T	-0.09152	-0.105021	0.0974	0.11285	FALSE	TRUE	FALSE	q9yPzw	206124724	0.0678719	0.0575191	Focal brain injury	TRUE	reported	textfile	1	206216607	0.0210002	7.93418e-06	12399	Barnesiella	TRUE	reported	PLckET	textfile	2	TRUE	NA
rs35177866	A	G	A	G	0.0917125	0.0391732	0.1243	0.922391	FALSE	FALSE	FALSE	q9yPzw	181871367	0.569368	0.0688477	Focal brain injury	TRUE	reported	textfile	3	181589155	0.0190133	2.94763e-06	13394	Barnesiella	TRUE	reported	PLckET	textfile	2	TRUE	NA
rs62251337	A	G	A	G	-0.0690763	-0.0301436	0.1581	0.857661	FALSE	FALSE	FALSE	q9yPzw	44285937	0.555569	0.0511396	Focal brain injury	TRUE	reported	textfile	3	44327429	0.0149374	4.24161e-06	13945	Barnesiella	TRUE	reported	PLckET	textfile	2	TRUE	NA
rs72684847	T	C	T	C	-0.114369	-0.0911616	0.0656	0.924196	FALSE	FALSE	FALSE	q9yPzw	101695712	0.17702	0.0675277	Focal brain injury	TRUE	reported	textfile	4	102616869	0.0253873	6.76169e-06	12984	Barnesiella	TRUE	reported	PLckET	textfile	2	TRUE	NA
rs76181748	C	T	C	T	-0.0778559	0.0105924	0.1441	0.769399	FALSE	FALSE	FALSE	q9yPzw	104446188	0.803302	0.042527	Focal brain injury	TRUE	reported	textfile	8	105458416	0.017164	6.7766e-06	14201	Barnesiella	TRUE	reported	PLckET	textfile	2	TRUE	NA
rs77455852	T	G	T	G	-0.0891491	0.0250874	0.1213	0.848747	FALSE	FALSE	FALSE	q9yPzw	54811208	0.624307	0.0512243	Focal brain injury	TRUE	reported	textfile	5	54107036	0.0195601	3.16354e-06	13394	Barnesiella	TRUE	reported	PLckET	textfile	2	TRUE	NA
rs79795328	A	G	A	G	-0.0818645	-0.0237776	0.1252	0.861792	FALSE	FALSE	FALSE	q9yPzw	113625439	0.644119	0.0514724	Focal brain injury	TRUE	reported	textfile	4	114546595	0.0176441	4.23302e-06	13657	Barnesiella	TRUE	reported	PLckET	textfile	2	TRUE	NA
rs12031543	T	C	T	C	-0.127185	-0.00794681	0.0755	0.861788	FALSE	FALSE	FALSE	q9yPzw	68198632	0.878599	0.0520267	Focal brain injury	TRUE	reported	textfile	1	68664315	0.0281887	6.54764e-06	8855	Desulfovibrio	TRUE	reported	4ZgHuv	textfile	2	TRUE	NA
rs13066142	G	A	G	A	0.119141	-0.0406663	0.0934	0.908111	FALSE	FALSE	FALSE	q9yPzw	67428549	0.512164	0.0620412	Focal brain injury	TRUE	reported	textfile	3	67478973	0.0250891	3.78665e-06	9241	Desulfovibrio	TRUE	reported	4ZgHuv	textfile	2	TRUE	NA
rs16863365	A	G	A	G	0.109402	0.0397286	0.1173	0.952542	FALSE	FALSE	FALSE	q9yPzw	197225187	0.641769	0.0853962	Focal brain injury	TRUE	reported	textfile	2	198089911	0.0226964	1.7945e-06	8776	Desulfovibrio	TRUE	reported	4ZgHuv	textfile	2	TRUE	NA
rs2032031	A	G	A	G	-0.0654931	-0.0707688	0.4732	0.492521	FALSE	FALSE	FALSE	q9yPzw	128372006	0.047765	0.0357516	Focal brain injury	TRUE	reported	textfile	10	130170270	0.0148681	9.14277e-06	9241	Desulfovibrio	TRUE	reported	4ZgHuv	textfile	2	TRUE	NA
rs2590913	G	A	G	A	0.154496	-0.0245748	0.0726	0.947225	FALSE	FALSE	FALSE	q9yPzw	63690313	0.764774	0.08213	Focal brain injury	TRUE	reported	textfile	13	64264446	0.0339396	6.65421e-06	7225	Desulfovibrio	TRUE	reported	4ZgHuv	textfile	2	TRUE	NA
rs2853179	C	T	C	T	0.0811971	-0.00576534	0.2485	0.769646	FALSE	FALSE	FALSE	q9yPzw	104449819	0.89282	0.0427897	Focal brain injury	TRUE	reported	textfile	8	105462047	0.0174234	2.42439e-06	8949	Desulfovibrio	TRUE	reported	4ZgHuv	textfile	2	TRUE	NA
rs4797774	G	A	G	A	0.212582	-0.00776963	0.0686	0.956835	FALSE	FALSE	FALSE	q9yPzw	13447996	0.931693	0.0906444	Focal brain injury	TRUE	reported	textfile	18	13447995	0.0470044	5.64315e-06	3476	Desulfovibrio	TRUE	reported	4ZgHuv	textfile	2	TRUE	NA
rs6580353	T	C	T	C	0.0770979	0.0329721	0.2604	0.794347	FALSE	FALSE	FALSE	q9yPzw	140031102	0.462575	0.0448836	Focal brain injury	TRUE	reported	textfile	5	139410687	0.0169735	4.93857e-06	9241	Desulfovibrio	TRUE	reported	4ZgHuv	textfile	2	TRUE	NA
rs72647089	T	G	T	G	-0.106594	-0.0453354	0.1064	0.919657	FALSE	FALSE	FALSE	q9yPzw	57060357	0.49246	0.066048	Focal brain injury	TRUE	reported	textfile	8	57972916	0.0239337	8.29763e-06	8985	Desulfovibrio	TRUE	reported	4ZgHuv	textfile	2	TRUE	NA
rs7729080	C	A	C	A	-0.070287	0.0177828	0.2893	0.706607	FALSE	FALSE	FALSE	q9yPzw	53358148	0.649416	0.0391197	Focal brain injury	TRUE	reported	textfile	5	52653978	0.0157691	9.95869e-06	9241	Desulfovibrio	TRUE	reported	4ZgHuv	textfile	2	TRUE	NA
rs11184341	G	C	G	C	0.0655855	0.0137856	0.2783	0.274522	FALSE	TRUE	FALSE	q9yPzw	104879943	0.729822	0.0399164	Focal brain injury	TRUE	reported	textfile	1	105422565	0.0142236	4.06353e-06	11863	Akkermansia	TRUE	reported	uVphyy	textfile	2	TRUE	NA
rs111862613	T	C	T	C	0.0911199	0.0244372	0.166	0.823776	FALSE	FALSE	FALSE	q9yPzw	129825125	0.608966	0.0477709	Focal brain injury	TRUE	reported	textfile	12	130309670	0.0196748	3.39236e-06	11620	Akkermansia	TRUE	reported	uVphyy	textfile	2	TRUE	NA
rs117107102	A	G	A	G	0.204406	0.15298	0.0447	0.953058	FALSE	FALSE	FALSE	q9yPzw	51947265	0.0720643	0.0850494	Focal brain injury	TRUE	reported	textfile	18	49473635	0.0431629	3.01139e-06	4974	Akkermansia	TRUE	reported	uVphyy	textfile	2	TRUE	NA
rs11729256	T	C	T	C	0.0750473	-0.0139711	0.2386	0.829841	FALSE	FALSE	FALSE	q9yPzw	94106121	0.769903	0.0477639	Focal brain injury	TRUE	reported	textfile	4	95027272	0.0150184	6.58393e-07	11860	Akkermansia	TRUE	reported	uVphyy	textfile	2	TRUE	NA
rs12908520	G	A	G	A	0.061772	-0.0294188	0.4563	0.572883	FALSE	FALSE	FALSE	q9yPzw	97027427	0.414586	0.0360591	Focal brain injury	TRUE	reported	textfile	15	97570657	0.0130954	2.26482e-06	11862	Akkermansia	TRUE	reported	uVphyy	textfile	2	TRUE	NA
rs2602429	C	T	C	T	0.0745352	0.0317148	0.2217	0.739382	FALSE	FALSE	FALSE	q9yPzw	81029544	0.436962	0.0407995	Focal brain injury	TRUE	reported	textfile	16	81063149	0.0156201	2.71569e-06	11689	Akkermansia	TRUE	reported	uVphyy	textfile	2	TRUE	NA
rs4242783	G	A	G	A	0.0685454	0.00788887	0.2873	0.71709	FALSE	FALSE	FALSE	q9yPzw	5022135	0.843416	0.0399383	Focal brain injury	TRUE	reported	textfile	10	5064327	0.0147701	2.99799e-06	11689	Akkermansia	TRUE	reported	uVphyy	textfile	2	TRUE	NA
rs4936098	A	G	A	G	0.0649225	-0.0216605	0.34	0.650888	FALSE	FALSE	FALSE	q9yPzw	130410772	0.563479	0.0374956	Focal brain injury	TRUE	reported	textfile	11	130280667	0.0135934	1.10359e-06	11857	Akkermansia	TRUE	reported	uVphyy	textfile	2	TRUE	NA
rs61779207	G	A	G	A	-0.0760539	-0.0166721	0.1779	0.77695	FALSE	FALSE	FALSE	q9yPzw	40608800	0.698673	0.0430679	Focal brain injury	TRUE	reported	textfile	1	41074472	0.0167769	6.32116e-06	11590	Akkermansia	TRUE	reported	uVphyy	textfile	2	TRUE	NA
rs74542928	T	C	T	C	0.112623	0.00408752	0.0785	0.952175	FALSE	FALSE	FALSE	q9yPzw	99623031	0.961663	0.0850378	Focal brain injury	TRUE	reported	textfile	4	100544188	0.0236434	1.4802e-06	11215	Akkermansia	TRUE	reported	uVphyy	textfile	2	TRUE	NA
rs9349825	A	G	A	G	-0.0703407	0.0404378	0.2793	0.810313	FALSE	FALSE	FALSE	q9yPzw	56476683	0.376641	0.0457389	Focal brain injury	TRUE	reported	textfile	6	56341481	0.0147133	2.59886e-06	11857	Akkermansia	TRUE	reported	uVphyy	textfile	2	TRUE	NA
rs941682	G	A	G	A	-0.0632957	-0.0566218	0.3111	0.726855	FALSE	FALSE	FALSE	q9yPzw	33280034	0.158288	0.040133	Focal brain injury	TRUE	reported	textfile	20	31867840	0.0143777	9.17126e-06	11808	Akkermansia	TRUE	reported	uVphyy	textfile	2	TRUE	NA
rs112205261	T	C	T	C	-0.188618	0.00406044	0.0577	0.919454	FALSE	FALSE	FALSE	q9yPzw	9076080	0.950727	0.0657097	Focal brain injury	TRUE	reported	textfile	1	9136139	0.0403613	3.34648e-06	5036	Eggerthella	TRUE	reported	L71RHC	textfile	2	TRUE	NA
rs13070736	A	C	A	C	-0.121331	-0.00939603	0.1571	0.83583	FALSE	FALSE	FALSE	q9yPzw	20765962	0.845377	0.0481798	Focal brain injury	TRUE	reported	textfile	3	20807454	0.0272024	7.61915e-06	5147	Eggerthella	TRUE	reported	L71RHC	textfile	2	TRUE	NA
rs1784446	G	A	G	A	0.0907728	-0.0207485	0.4423	0.512114	FALSE	FALSE	FALSE	q9yPzw	102590868	0.560871	0.0356781	Focal brain injury	TRUE	reported	textfile	11	102461599	0.0198096	5.23136e-06	5147	Eggerthella	TRUE	reported	L71RHC	textfile	2	TRUE	NA
rs2223081	G	A	G	A	0.102572	0.0190356	0.2922	0.716278	FALSE	FALSE	FALSE	q9yPzw	28405711	0.632317	0.0397844	Focal brain injury	TRUE	reported	textfile	21	29778032	0.0221108	3.88889e-06	5147	Eggerthella	TRUE	reported	L71RHC	textfile	2	TRUE	NA
rs2240838	A	G	A	G	0.0980582	-0.0223305	0.502	0.461188	FALSE	FALSE	FALSE	q9yPzw	38296353	0.537785	0.0362411	Focal brain injury	TRUE	reported	textfile	7	38335954	0.0197653	7.36205e-07	5147	Eggerthella	TRUE	reported	L71RHC	textfile	2	TRUE	NA
rs3851328	T	G	T	G	-0.107774	-0.058867	0.2664	0.778276	FALSE	FALSE	FALSE	q9yPzw	45226666	0.172636	0.0431645	Focal brain injury	TRUE	reported	textfile	2	45453805	0.0236527	4.17589e-06	5147	Eggerthella	TRUE	reported	L71RHC	textfile	2	TRUE	NA
rs4985746	G	A	G	A	0.110522	-0.0143585	0.1789	0.89493	FALSE	FALSE	FALSE	q9yPzw	17194899	0.810262	0.0598053	Focal brain injury	TRUE	reported	textfile	17	17098213	0.0247653	5.71461e-06	4906	Eggerthella	TRUE	reported	L71RHC	textfile	2	TRUE	NA
rs6430926	C	T	C	T	0.0879736	-0.0169776	0.5139	0.531092	FALSE	FALSE	FALSE	q9yPzw	140579885	0.637487	0.0360293	Focal brain injury	TRUE	reported	textfile	2	141337454	0.0197127	8.37122e-06	5147	Eggerthella	TRUE	reported	L71RHC	textfile	2	TRUE	NA
rs67490567	T	C	T	C	0.108495	0.00207382	0.1978	0.741685	FALSE	FALSE	FALSE	q9yPzw	65398986	0.959947	0.0412949	Focal brain injury	TRUE	reported	textfile	15	65691324	0.0245457	8.94216e-06	5083	Eggerthella	TRUE	reported	L71RHC	textfile	2	TRUE	NA
rs76663501	C	T	C	T	0.175349	0.106412	0.0815	0.94826	FALSE	FALSE	FALSE	q9yPzw	57072813	0.188896	0.0809926	Focal brain injury	TRUE	reported	textfile	20	55647869	0.0378576	4.82574e-06	4814	Eggerthella	TRUE	reported	L71RHC	textfile	2	TRUE	NA
rs11228830	A	G	A	G	0.135265	-0.0356767	0.0706	0.914506	FALSE	FALSE	FALSE	q9yPzw	56897486	0.579793	0.0644347	Focal brain injury	TRUE	reported	textfile	11	56664962	0.0298411	6.55162e-06	8974	Butyricimonas	TRUE	reported	8oQVxd	textfile	2	TRUE	NA
rs113054641	G	A	G	A	-0.144881	0.108496	0.0845	0.955596	FALSE	FALSE	FALSE	q9yPzw	15178069	0.212565	0.0870374	Focal brain injury	TRUE	reported	textfile	21	16550389	0.0274574	1.73694e-07	9949	Butyricimonas	TRUE	reported	8oQVxd	textfile	2	TRUE	NA
rs12304031	G	A	G	A	-0.086278	0.0122549	0.1292	0.874832	FALSE	FALSE	FALSE	q9yPzw	128954226	0.823169	0.0548388	Focal brain injury	TRUE	reported	textfile	12	129438771	0.0196846	6.70067e-06	10658	Butyricimonas	TRUE	reported	8oQVxd	textfile	2	TRUE	NA
rs12458763	A	C	A	C	0.122037	-0.00428407	0.0716	0.954589	FALSE	FALSE	FALSE	q9yPzw	36511655	0.960357	0.0861879	Focal brain injury	TRUE	reported	textfile	18	34091618	0.0269587	6.36646e-06	10383	Butyricimonas	TRUE	reported	8oQVxd	textfile	2	TRUE	NA
rs1862649	G	A	G	A	0.113124	0.0451885	0.0915	0.930852	FALSE	FALSE	FALSE	q9yPzw	22161545	0.521987	0.0705757	Focal brain injury	TRUE	reported	textfile	16	22172866	0.0248176	4.76256e-06	10123	Butyricimonas	TRUE	reported	8oQVxd	textfile	2	TRUE	NA
rs2114713	G	T	G	T	0.062721	0.00690352	0.4513	0.552572	FALSE	FALSE	FALSE	q9yPzw	80236031	0.847752	0.0359581	Focal brain injury	TRUE	reported	textfile	15	80528373	0.0138998	6.87713e-06	10734	Butyricimonas	TRUE	reported	8oQVxd	textfile	2	TRUE	NA
rs2642760	G	C	G	C	0.0713357	-0.00854496	0.3767	0.30802	FALSE	TRUE	FALSE	q9yPzw	62824120	0.825359	0.038725	Focal brain injury	TRUE	reported	textfile	5	62119947	0.0145396	8.5808e-07	10634	Butyricimonas	TRUE	reported	8oQVxd	textfile	2	TRUE	NA
rs270727	G	C	G	C	-0.0694173	-0.00294362	0.3221	0.328041	FALSE	TRUE	FALSE	q9yPzw	44617153	0.93897	0.0384463	Focal brain injury	TRUE	reported	textfile	1	45082825	0.0150795	5.38157e-06	10634	Butyricimonas	TRUE	reported	8oQVxd	textfile	2	TRUE	NA
rs326049	C	G	C	G	0.0759694	0.0327823	0.2048	0.266286	FALSE	TRUE	FALSE	q9yPzw	997102	0.420702	0.040713	Focal brain injury	TRUE	reported	textfile	5	997217	0.0167617	8.1865e-06	10557	Butyricimonas	TRUE	reported	8oQVxd	textfile	2	TRUE	NA
rs62130338	G	A	G	A	-0.0732608	-0.013432	0.2624	0.656382	FALSE	FALSE	FALSE	q9yPzw	48659244	0.721543	0.0376882	Focal brain injury	TRUE	reported	textfile	19	49162501	0.0158324	3.8981e-06	10557	Butyricimonas	TRUE	reported	8oQVxd	textfile	2	TRUE	NA
rs62390301	T	C	T	C	-0.0872983	0.0544881	0.1829	0.800886	FALSE	FALSE	FALSE	q9yPzw	160440640	0.223702	0.044782	Focal brain injury	TRUE	reported	textfile	5	159867647	0.0174893	7.41905e-07	10634	Butyricimonas	TRUE	reported	8oQVxd	textfile	2	TRUE	NA
rs7083431	A	C	A	C	0.0703539	0.0104743	0.3549	0.725614	FALSE	FALSE	FALSE	q9yPzw	70951399	0.79424	0.0401607	Focal brain injury	TRUE	reported	textfile	10	72711156	0.0144439	8.8546e-07	10737	Butyricimonas	TRUE	reported	8oQVxd	textfile	2	TRUE	NA
rs71428626	G	T	G	T	-0.133188	-0.0320576	0.0726	0.967374	FALSE	FALSE	FALSE	q9yPzw	82866140	0.751666	0.101306	Focal brain injury	TRUE	reported	textfile	2	83093264	0.0289905	4.80413e-06	9776	Butyricimonas	TRUE	reported	8oQVxd	textfile	2	TRUE	NA
rs72814525	A	G	A	G	0.0664154	-0.0196767	0.3231	0.754213	FALSE	FALSE	FALSE	q9yPzw	70683314	0.636485	0.0416332	Focal brain injury	TRUE	reported	textfile	10	72443070	0.0149766	8.24599e-06	10736	Butyricimonas	TRUE	reported	8oQVxd	textfile	2	TRUE	NA
rs78453362	A	G	A	G	-0.14948	0.0513527	0.0577	0.974299	FALSE	FALSE	FALSE	q9yPzw	78690859	0.65677	0.115561	Focal brain injury	TRUE	reported	textfile	3	78740009	0.0327073	4.0581e-06	8207	Butyricimonas	TRUE	reported	8oQVxd	textfile	2	TRUE	NA
rs9657374	C	T	C	T	0.0680719	-0.0498607	0.3022	0.708111	FALSE	FALSE	FALSE	q9yPzw	4976884	0.202016	0.039081	Focal brain injury	TRUE	reported	textfile	8	4834406	0.0148172	4.50359e-06	10737	Butyricimonas	TRUE	reported	8oQVxd	textfile	2	TRUE	NA
rs112362903	A	G	A	G	-0.149047	-0.0533084	0.0427	0.965661	FALSE	FALSE	FALSE	q9yPzw	35434008	0.603388	0.102608	Focal brain injury	TRUE	reported	textfile	17	33761027	0.0333271	7.8777e-06	8579	FamilyXIIIUCG001	TRUE	reported	Mv7rxb	textfile	2	TRUE	NA
rs116979587	T	A	T	A	-0.121679	-0.025603	0.0706	0.048364	FALSE	TRUE	FALSE	q9yPzw	24906047	0.763581	0.0851214	Focal brain injury	TRUE	reported	textfile	15	25151194	0.0260821	3.04638e-06	11989	FamilyXIIIUCG001	TRUE	reported	Mv7rxb	textfile	2	TRUE	NA
rs12049454	T	C	T	C	-0.0647298	-0.0934681	0.3012	0.605461	FALSE	FALSE	FALSE	q9yPzw	84762642	0.0109187	0.0367219	Focal brain injury	TRUE	reported	textfile	1	85228325	0.0134065	1.17378e-06	12748	FamilyXIIIUCG001	TRUE	reported	Mv7rxb	textfile	2	TRUE	NA
rs1426266	T	C	T	C	-0.0665521	0.0440526	0.2962	0.727249	FALSE	FALSE	FALSE	q9yPzw	188506308	0.275128	0.040366	Focal brain injury	TRUE	reported	textfile	3	188224096	0.0137151	1.24935e-06	12751	FamilyXIIIUCG001	TRUE	reported	Mv7rxb	textfile	2	TRUE	NA
rs2276529	C	G	C	G	-0.0759406	-0.00340235	0.1859	0.200186	FALSE	TRUE	FALSE	q9yPzw	43733198	0.939165	0.0445809	Focal brain injury	TRUE	reported	textfile	21	45153079	0.0165099	5.35677e-06	12748	FamilyXIIIUCG001	TRUE	reported	Mv7rxb	textfile	2	TRUE	NA
rs3842897	G	A	G	A	-0.112639	-0.118979	0.0646	0.911117	FALSE	FALSE	FALSE	q9yPzw	183534529	0.0594744	0.0631298	Focal brain injury	TRUE	reported	textfile	1	183503664	0.0242751	5.19705e-06	12407	FamilyXIIIUCG001	TRUE	reported	Mv7rxb	textfile	2	TRUE	NA
rs62414802	C	T	C	T	-0.0611904	0.00482853	0.2982	0.750576	FALSE	FALSE	FALSE	q9yPzw	75888918	0.906877	0.041277	Focal brain injury	TRUE	reported	textfile	6	76598635	0.013457	4.29181e-06	12750	FamilyXIIIUCG001	TRUE	reported	Mv7rxb	textfile	2	TRUE	NA
rs7119679	G	A	G	A	-0.0809085	0.0536311	0.1501	0.75918	FALSE	FALSE	FALSE	q9yPzw	94948621	0.200747	0.0419181	Focal brain injury	TRUE	reported	textfile	11	94681786	0.0174782	3.52494e-06	12445	FamilyXIIIUCG001	TRUE	reported	Mv7rxb	textfile	2	TRUE	NA
rs76463770	A	G	A	G	0.19313	-0.129481	0.0517	0.970113	FALSE	FALSE	FALSE	q9yPzw	45437598	0.221361	0.105879	Focal brain injury	TRUE	reported	textfile	3	45479090	0.0419866	3.77476e-06	5651	FamilyXIIIUCG001	TRUE	reported	Mv7rxb	textfile	2	TRUE	NA
rs8076666	A	G	A	G	0.088655	0.0535673	0.1362	0.879877	FALSE	FALSE	FALSE	q9yPzw	80250018	0.330178	0.055011	Focal brain injury	TRUE	reported	textfile	17	78223817	0.0198094	8.0183e-06	12265	FamilyXIIIUCG001	TRUE	reported	Mv7rxb	textfile	2	TRUE	NA
rs11241747	C	T	C	T	0.0533858	-0.0228524	0.3907	0.691611	FALSE	FALSE	FALSE	q9yPzw	124510625	0.561657	0.0393747	Focal brain injury	TRUE	reported	textfile	5	123846318	0.0120035	6.58971e-06	14822	RuminococcaceaeNK4A214group	TRUE	reported	sXuFqR	textfile	2	TRUE	NA
rs114244418	C	G	C	G	-0.175266	0.144868	0.0408	0.0398524	FALSE	TRUE	FALSE	q9yPzw	234521655	0.114792	0.0918624	Focal brain injury	TRUE	reported	textfile	2	235430299	0.0372779	3.59151e-06	7123	RuminococcaceaeNK4A214group	TRUE	reported	sXuFqR	textfile	2	TRUE	NA
rs11586410	G	A	G	A	-0.0863422	-0.0427866	0.1342	0.841458	FALSE	FALSE	FALSE	q9yPzw	157369098	0.388036	0.0495682	Focal brain injury	TRUE	reported	textfile	1	157338888	0.0169937	3.66276e-07	14822	RuminococcaceaeNK4A214group	TRUE	reported	sXuFqR	textfile	2	TRUE	NA
rs12642039	T	C	T	C	-0.0553003	0.0203902	0.3658	0.63623	FALSE	FALSE	FALSE	q9yPzw	159010870	0.582848	0.0371251	Focal brain injury	TRUE	reported	textfile	4	159932022	0.0119397	3.43005e-06	15276	RuminococcaceaeNK4A214group	TRUE	reported	sXuFqR	textfile	2	TRUE	NA
rs12731	A	G	A	G	-0.0527684	0.0758711	0.4513	0.621835	FALSE	FALSE	FALSE	q9yPzw	238179271	0.0393976	0.0368304	Focal brain injury	TRUE	reported	textfile	2	239087912	0.0115053	4.87237e-06	15288	RuminococcaceaeNK4A214group	TRUE	reported	sXuFqR	textfile	2	TRUE	NA
rs13087692	T	G	T	G	0.0574623	-0.0388404	0.3052	0.701932	FALSE	FALSE	FALSE	q9yPzw	84675888	0.320175	0.0390711	Focal brain injury	TRUE	reported	textfile	3	84725039	0.012594	8.69224e-06	15288	RuminococcaceaeNK4A214group	TRUE	reported	sXuFqR	textfile	2	TRUE	NA
rs136761	G	A	G	A	-0.0587521	0.0122276	0.4294	0.636669	FALSE	FALSE	FALSE	q9yPzw	49402365	0.742294	0.0371867	Focal brain injury	TRUE	reported	textfile	22	49796014	0.0119155	8.15195e-07	14822	RuminococcaceaeNK4A214group	TRUE	reported	sXuFqR	textfile	2	TRUE	NA
rs147475196	A	G	A	G	-0.133769	-0.00280049	0.0775	0.893629	FALSE	FALSE	FALSE	q9yPzw	26467796	0.96157	0.0581216	Focal brain injury	TRUE	reported	textfile	3	26509287	0.0295196	4.72496e-06	9917	RuminococcaceaeNK4A214group	TRUE	reported	sXuFqR	textfile	2	TRUE	NA
rs34576931	G	C	G	C	-0.0873312	0.0592689	0.0915	0.0683019	FALSE	TRUE	FALSE	q9yPzw	77979775	0.405543	0.0712571	Focal brain injury	TRUE	reported	textfile	12	78373555	0.0194886	4.71641e-06	14678	RuminococcaceaeNK4A214group	TRUE	reported	sXuFqR	textfile	2	TRUE	NA
rs35559912	T	C	T	C	-0.0925071	-0.125178	0.0656	0.879455	FALSE	FALSE	FALSE	q9yPzw	35288836	0.0224626	0.0548435	Focal brain injury	TRUE	reported	textfile	5	35288938	0.0203674	4.89023e-06	13976	RuminococcaceaeNK4A214group	TRUE	reported	sXuFqR	textfile	2	TRUE	NA
rs4814689	C	T	C	T	-0.1083	0.0312609	0.0666	0.955539	FALSE	FALSE	FALSE	q9yPzw	18049713	0.718302	0.08666	Focal brain injury	TRUE	reported	textfile	20	18030357	0.0230708	4.5519e-06	14009	RuminococcaceaeNK4A214group	TRUE	reported	sXuFqR	textfile	2	TRUE	NA
rs5994253	A	G	A	G	-0.0811302	-0.0181359	0.1461	0.857289	FALSE	FALSE	FALSE	q9yPzw	17312122	0.723966	0.0513526	Focal brain injury	TRUE	reported	textfile	22	17793012	0.0157621	2.35183e-07	15288	RuminococcaceaeNK4A214group	TRUE	reported	sXuFqR	textfile	2	TRUE	NA
rs62027366	T	C	T	C	0.0615389	0.0335112	0.2296	0.796234	FALSE	FALSE	FALSE	q9yPzw	24062485	0.453161	0.0446724	Focal brain injury	TRUE	reported	textfile	16	24073806	0.0137612	6.58456e-06	14822	RuminococcaceaeNK4A214group	TRUE	reported	sXuFqR	textfile	2	TRUE	NA
rs6681678	C	T	C	T	-0.100174	0.0823278	0.0497	0.966859	FALSE	FALSE	FALSE	q9yPzw	99783035	0.416604	0.101348	Focal brain injury	TRUE	reported	textfile	1	100248591	0.024	9.04931e-06	13031	RuminococcaceaeNK4A214group	TRUE	reported	sXuFqR	textfile	2	TRUE	NA
rs73158814	C	G	C	G	-0.109257	0.183461	0.0736	0.037309	FALSE	TRUE	FALSE	q9yPzw	132357376	0.0596225	0.0974003	Focal brain injury	TRUE	reported	textfile	7	132042135	0.0227458	2.19798e-06	13077	RuminococcaceaeNK4A214group	TRUE	reported	sXuFqR	textfile	2	TRUE	NA
rs7573569	T	C	T	C	0.107739	0.0744224	0.0716	0.939068	FALSE	FALSE	FALSE	q9yPzw	141139473	0.31974	0.0747969	Focal brain injury	TRUE	reported	textfile	2	141897042	0.0233638	3.23139e-06	14822	RuminococcaceaeNK4A214group	TRUE	reported	sXuFqR	textfile	2	TRUE	NA
rs112617308	T	C	T	C	-0.170873	0.0550861	0.0795	0.90769	FALSE	FALSE	FALSE	q9yPzw	92425456	0.37599	0.0622225	Focal brain injury	TRUE	reported	textfile	10	94185213	0.0362844	2.38033e-06	4001	Eubacteriumbrachygroup	TRUE	reported	wR2kjx	textfile	2	TRUE	NA
rs12151423	A	G	A	G	0.101329	0.00193145	0.4791	0.480379	FALSE	FALSE	FALSE	q9yPzw	217372558	0.95693	0.0357629	Focal brain injury	TRUE	reported	textfile	2	218237281	0.0227324	9.2705e-06	3854	Eubacteriumbrachygroup	TRUE	reported	wR2kjx	textfile	2	TRUE	NA
rs13139592	T	C	T	C	-0.145997	0.00158128	0.1223	0.867631	FALSE	FALSE	FALSE	q9yPzw	143744025	0.976173	0.0529441	Focal brain injury	TRUE	reported	textfile	4	144665178	0.0327192	7.96753e-06	3842	Eubacteriumbrachygroup	TRUE	reported	wR2kjx	textfile	2	TRUE	NA
rs1384962	A	G	A	G	0.120888	0.0114692	0.2107	0.680359	FALSE	FALSE	FALSE	q9yPzw	22591645	0.765508	0.0384543	Focal brain injury	TRUE	reported	textfile	14	23060552	0.0266264	6.99292e-06	4001	Eubacteriumbrachygroup	TRUE	reported	wR2kjx	textfile	2	TRUE	NA
rs2913110	C	T	C	T	0.105143	0.0500347	0.3777	0.648865	FALSE	FALSE	FALSE	q9yPzw	22603738	0.181663	0.0374608	Focal brain injury	TRUE	reported	textfile	10	22892667	0.022942	4.55806e-06	4001	Eubacteriumbrachygroup	TRUE	reported	wR2kjx	textfile	2	TRUE	NA
rs4862235	G	A	G	A	0.104806	0.0133908	0.4443	0.543577	FALSE	FALSE	FALSE	q9yPzw	183707778	0.709921	0.0360004	Focal brain injury	TRUE	reported	textfile	4	184628931	0.0225751	3.73143e-06	4000	Eubacteriumbrachygroup	TRUE	reported	wR2kjx	textfile	2	TRUE	NA
rs62348779	T	C	T	C	-0.201481	0.0527555	0.0815	0.922749	FALSE	FALSE	FALSE	q9yPzw	17459987	0.435375	0.0676327	Focal brain injury	TRUE	reported	textfile	5	17460096	0.043286	3.78122e-06	3827	Eubacteriumbrachygroup	TRUE	reported	wR2kjx	textfile	2	TRUE	NA
rs6591893	G	A	G	A	0.108225	0.0079873	0.3479	0.653619	FALSE	FALSE	FALSE	q9yPzw	80525789	0.831495	0.0375369	Focal brain injury	TRUE	reported	textfile	11	80236833	0.0240319	7.34344e-06	3999	Eubacteriumbrachygroup	TRUE	reported	wR2kjx	textfile	2	TRUE	NA
rs720439	A	G	A	G	-0.111927	0.00614775	0.2515	0.752867	FALSE	FALSE	FALSE	q9yPzw	47794849	0.882803	0.0417033	Focal brain injury	TRUE	reported	textfile	22	48190598	0.0251252	7.02827e-06	4001	Eubacteriumbrachygroup	TRUE	reported	wR2kjx	textfile	2	TRUE	NA
rs73199919	T	C	T	C	-0.236717	-0.0916686	0.0567	0.951744	FALSE	FALSE	FALSE	q9yPzw	6854837	0.274239	0.0838418	Focal brain injury	TRUE	reported	textfile	4	6856564	0.0531335	8.15524e-06	3008	Eubacteriumbrachygroup	TRUE	reported	wR2kjx	textfile	2	TRUE	NA
rs9613196	T	A	T	A	-0.238718	0.130401	0.0765	0.0417202	FALSE	TRUE	FALSE	q9yPzw	26526568	0.1503	0.0906525	Focal brain injury	TRUE	reported	textfile	22	26922534	0.0528561	4.98786e-06	3004	Eubacteriumbrachygroup	TRUE	reported	wR2kjx	textfile	2	TRUE	NA
rs11264403	G	A	G	A	-0.139062	-0.0138616	0.0398	0.925292	FALSE	FALSE	FALSE	q9yPzw	155706701	0.83806	0.0678239	Focal brain injury	TRUE	reported	textfile	1	155676492	0.0334454	7.75544e-06	7285	Clostridiumsensustricto1	TRUE	reported	CcKLLx	textfile	2	TRUE	NA
rs115807074	A	G	A	G	-0.22736	0.0232344	0.0497	0.988977	FALSE	FALSE	FALSE	q9yPzw	85701313	0.894992	0.176031	Focal brain injury	TRUE	reported	textfile	5	84997131	0.0492575	4.31688e-06	4229	Clostridiumsensustricto1	TRUE	reported	CcKLLx	textfile	2	TRUE	NA
rs11586026	A	T	A	T	0.110967	0.0190905	0.0636	0.0327929	FALSE	TRUE	FALSE	q9yPzw	82787088	0.853587	0.103448	Focal brain injury	TRUE	reported	textfile	1	83252771	0.0250498	8.84988e-06	13095	Clostridiumsensustricto1	TRUE	reported	CcKLLx	textfile	2	TRUE	NA
rs116847295	C	T	C	T	0.110021	0.0523557	0.0755	0.87275	FALSE	FALSE	FALSE	q9yPzw	43091212	0.329113	0.0536485	Focal brain injury	TRUE	reported	textfile	12	43485015	0.0246032	4.58118e-06	12910	Clostridiumsensustricto1	TRUE	reported	CcKLLx	textfile	2	TRUE	NA
rs12341505	G	A	G	A	0.0810718	0.0307473	0.1113	0.907106	FALSE	FALSE	FALSE	q9yPzw	133845759	0.620487	0.0620959	Focal brain injury	TRUE	reported	textfile	9	136710881	0.0180121	4.82174e-06	14118	Clostridiumsensustricto1	TRUE	reported	CcKLLx	textfile	2	TRUE	NA
rs12490337	C	G	C	G	-0.0616879	0.148351	0.2455	0.199125	FALSE	TRUE	FALSE	q9yPzw	111763998	0.000595127	0.0432027	Focal brain injury	TRUE	reported	textfile	3	111482845	0.0137581	7.49465e-06	14121	Clostridiumsensustricto1	TRUE	reported	CcKLLx	textfile	2	TRUE	NA
rs2795528	G	A	G	A	-0.184315	-0.0191135	0.0487	0.944667	FALSE	FALSE	FALSE	q9yPzw	42774816	0.805055	0.0774422	Focal brain injury	TRUE	reported	textfile	10	43270264	0.0392204	2.7204e-06	6366	Clostridiumsensustricto1	TRUE	reported	CcKLLx	textfile	2	TRUE	NA
rs2817172	C	T	C	T	0.058139	-0.0338881	0.4125	0.603372	FALSE	FALSE	FALSE	q9yPzw	3124955	0.353515	0.0365255	Focal brain injury	TRUE	reported	textfile	1	3041519	0.0124492	2.76655e-06	13658	Clostridiumsensustricto1	TRUE	reported	CcKLLx	textfile	2	TRUE	NA
rs550843	T	C	T	C	-0.0783246	-0.00563466	0.1491	0.718425	FALSE	FALSE	FALSE	q9yPzw	165309343	0.887819	0.0399438	Focal brain injury	TRUE	reported	textfile	6	165722832	0.0169209	2.05071e-06	14102	Clostridiumsensustricto1	TRUE	reported	CcKLLx	textfile	2	TRUE	NA
rs112767262	T	C	T	C	0.0732963	-0.101232	0.1958	0.777993	FALSE	FALSE	FALSE	q9yPzw	3700622	0.0188482	0.0431046	Focal brain injury	TRUE	reported	textfile	16	3750623	0.0163589	8.20636e-06	11771	Escherichia.Shigella	TRUE	reported	B766oo	textfile	2	TRUE	NA
rs113127095	A	G	A	G	0.151009	-0.0189165	0.0517	0.956781	FALSE	FALSE	FALSE	q9yPzw	22679253	0.83244	0.0894088	Focal brain injury	TRUE	reported	textfile	13	23253392	0.0323434	3.33349e-06	8433	Escherichia.Shigella	TRUE	reported	B766oo	textfile	2	TRUE	NA
rs113513883	A	G	A	G	0.172283	-0.103938	0.0577	0.96694	FALSE	FALSE	FALSE	q9yPzw	140978399	0.308407	0.102043	Focal brain injury	TRUE	reported	textfile	7	140678199	0.038041	5.27716e-06	6280	Escherichia.Shigella	TRUE	reported	B766oo	textfile	2	TRUE	NA
rs1154904	A	G	A	G	-0.0613376	-0.021571	0.4642	0.505848	FALSE	FALSE	FALSE	q9yPzw	134904951	0.545486	0.0356818	Focal brain injury	TRUE	reported	textfile	11	134774845	0.0130644	3.03751e-06	12002	Escherichia.Shigella	TRUE	reported	B766oo	textfile	2	TRUE	NA
rs11706043	T	A	T	A	0.075657	-0.0618542	0.1571	0.22009	FALSE	TRUE	FALSE	q9yPzw	3131332	0.151517	0.0431281	Focal brain injury	TRUE	reported	textfile	3	3173016	0.0164155	5.87272e-06	12001	Escherichia.Shigella	TRUE	reported	B766oo	textfile	2	TRUE	NA
rs117092367	A	T	A	T	0.117362	-0.0978505	0.0885	0.0657318	FALSE	TRUE	FALSE	q9yPzw	67635156	0.177748	0.0726043	Focal brain injury	TRUE	reported	textfile	10	69394914	0.0264533	9.65021e-06	10304	Escherichia.Shigella	TRUE	reported	B766oo	textfile	2	TRUE	NA
rs118526	C	A	C	A	-0.0594401	0.00978709	0.3926	0.69949	FALSE	FALSE	FALSE	q9yPzw	80567725	0.802818	0.0391951	Focal brain injury	TRUE	reported	textfile	5	79863544	0.013598	7.99566e-06	11853	Escherichia.Shigella	TRUE	reported	B766oo	textfile	2	TRUE	NA
rs2267739	G	C	G	C	0.115505	-0.0243819	0.0855	0.119018	FALSE	TRUE	FALSE	q9yPzw	31097283	0.664731	0.0562586	Focal brain injury	TRUE	reported	textfile	7	31136897	0.0237628	1.42478e-06	11853	Escherichia.Shigella	TRUE	reported	B766oo	textfile	2	TRUE	NA
rs2798105	A	G	A	G	-0.100851	0.0581504	0.1183	0.900018	FALSE	FALSE	FALSE	q9yPzw	48496231	0.332355	0.0599871	Focal brain injury	TRUE	reported	textfile	1	48961903	0.0222045	8.24501e-06	11296	Escherichia.Shigella	TRUE	reported	B766oo	textfile	2	TRUE	NA
rs35555519	C	G	C	G	0.101976	0.00209735	0.1143	0.098293	FALSE	TRUE	FALSE	q9yPzw	77677744	0.972092	0.0599496	Focal brain injury	TRUE	reported	textfile	16	77711641	0.0222883	4.92332e-06	12002	Escherichia.Shigella	TRUE	reported	B766oo	textfile	2	TRUE	NA
rs4731451	G	A	G	A	-0.0609885	-0.000922363	0.3718	0.685691	FALSE	FALSE	FALSE	q9yPzw	128414046	0.980958	0.0386448	Focal brain injury	TRUE	reported	textfile	7	128054100	0.0135157	7.4731e-06	12001	Escherichia.Shigella	TRUE	reported	B766oo	textfile	2	TRUE	NA
rs57024273	T	C	T	C	0.0626172	0.0101246	0.3181	0.741734	FALSE	FALSE	FALSE	q9yPzw	235606511	0.805001	0.0410102	Focal brain injury	TRUE	reported	textfile	2	236515155	0.0139919	9.70464e-06	11853	Escherichia.Shigella	TRUE	reported	B766oo	textfile	2	TRUE	NA
rs592299	T	C	T	C	-0.0592004	0.0414296	0.4682	0.45535	FALSE	FALSE	FALSE	q9yPzw	133303865	0.249135	0.0359491	Focal brain injury	TRUE	reported	textfile	9	136179347	0.0129486	4.76927e-06	11995	Escherichia.Shigella	TRUE	reported	B766oo	textfile	2	TRUE	NA
rs73208162	A	G	A	G	-0.119296	-0.114342	0.0586	0.967132	FALSE	FALSE	FALSE	q9yPzw	37952181	0.259795	0.101469	Focal brain injury	TRUE	reported	textfile	21	39324484	0.024839	2.19391e-06	11073	Escherichia.Shigella	TRUE	reported	B766oo	textfile	2	TRUE	NA
rs7502686	G	C	G	C	-0.136384	0.0312507	0.0626	0.0613084	FALSE	TRUE	FALSE	q9yPzw	14269973	0.673011	0.0740505	Focal brain injury	TRUE	reported	textfile	17	14173290	0.0302576	5.90386e-06	9990	Escherichia.Shigella	TRUE	reported	B766oo	textfile	2	TRUE	NA
rs112893842	T	C	T	C	0.11381	-0.124165	0.0974	0.909451	FALSE	FALSE	FALSE	q9yPzw	8786663	0.0479744	0.0627861	Focal brain injury	TRUE	reported	textfile	9	8786663	0.0232806	1.44535e-06	8183	DefluviitaleaceaeUCG011	TRUE	reported	EvjkoG	textfile	2	TRUE	NA
rs1582238	T	C	T	C	0.0805036	0.0346247	0.3718	0.641605	FALSE	FALSE	FALSE	q9yPzw	118181062	0.35348	0.0373167	Focal brain injury	TRUE	reported	textfile	1	118723685	0.0167257	1.56775e-06	7983	DefluviitaleaceaeUCG011	TRUE	reported	EvjkoG	textfile	2	TRUE	NA
rs28696126	A	T	A	T	-0.106503	-0.0164585	0.1918	0.12798	FALSE	TRUE	FALSE	q9yPzw	80105225	0.757569	0.0533196	Focal brain injury	TRUE	reported	textfile	7	79734541	0.0238473	6.62806e-06	7811	DefluviitaleaceaeUCG011	TRUE	reported	EvjkoG	textfile	2	TRUE	NA
rs2892880	G	A	G	A	0.0817755	-0.0356065	0.2604	0.750252	FALSE	FALSE	FALSE	q9yPzw	119820571	0.387142	0.0411725	Focal brain injury	TRUE	reported	textfile	4	120741726	0.0181686	6.82881e-06	8182	DefluviitaleaceaeUCG011	TRUE	reported	EvjkoG	textfile	2	TRUE	NA
rs4344384	G	T	G	T	0.0715978	-0.0760297	0.4742	0.50258	FALSE	FALSE	FALSE	q9yPzw	64647609	0.0335405	0.0357693	Focal brain injury	TRUE	reported	textfile	10	66407366	0.0156309	4.83238e-06	8180	DefluviitaleaceaeUCG011	TRUE	reported	EvjkoG	textfile	2	TRUE	NA
rs4677103	A	G	A	G	0.0977912	0.00445501	0.171	0.819561	FALSE	FALSE	FALSE	q9yPzw	72158643	0.925207	0.0474558	Focal brain injury	TRUE	reported	textfile	3	72207794	0.0197263	9.59557e-07	7983	DefluviitaleaceaeUCG011	TRUE	reported	EvjkoG	textfile	2	TRUE	NA
rs55658617	T	C	T	C	0.174369	0.142578	0.0696	0.964551	FALSE	FALSE	FALSE	q9yPzw	40439076	0.144887	0.0978016	Focal brain injury	TRUE	reported	textfile	21	41811003	0.0362226	2.15292e-06	6663	DefluviitaleaceaeUCG011	TRUE	reported	EvjkoG	textfile	2	TRUE	NA
rs72731813	C	T	C	T	-0.147383	-0.118032	0.0815	0.952086	FALSE	FALSE	FALSE	q9yPzw	146493591	0.162278	0.0844624	Focal brain injury	TRUE	reported	textfile	4	147414743	0.0293796	4.33116e-07	7767	DefluviitaleaceaeUCG011	TRUE	reported	EvjkoG	textfile	2	TRUE	NA
rs9608282	T	G	T	G	0.142939	0.0271958	0.0656	0.966723	FALSE	FALSE	FALSE	q9yPzw	24408113	0.785986	0.100159	Focal brain injury	TRUE	reported	textfile	22	24804081	0.0299793	2.52045e-06	7716	DefluviitaleaceaeUCG011	TRUE	reported	EvjkoG	textfile	2	TRUE	NA
rs9725395	A	G	A	G	-0.13834	0.0437458	0.0875	0.885154	FALSE	FALSE	FALSE	q9yPzw	84739949	0.436223	0.0561863	Focal brain injury	TRUE	reported	textfile	1	85205632	0.029554	3.51921e-06	8011	DefluviitaleaceaeUCG011	TRUE	reported	EvjkoG	textfile	2	TRUE	NA
rs113006825	T	C	T	C	-0.0928893	0.00211649	0.1799	0.782417	FALSE	FALSE	FALSE	q9yPzw	51939071	0.961453	0.043792	Focal brain injury	TRUE	reported	textfile	6	51803869	0.0208035	7.97701e-06	7165	RuminococcaceaeUCG009	TRUE	reported	j7jVEu	textfile	2	TRUE	NA
rs12508214	C	T	C	T	-0.0774649	-0.0101576	0.3509	0.661376	FALSE	FALSE	FALSE	q9yPzw	7425210	0.789911	0.0381256	Focal brain injury	TRUE	reported	textfile	4	7426937	0.0168937	4.75487e-06	7511	RuminococcaceaeUCG009	TRUE	reported	j7jVEu	textfile	2	TRUE	NA
rs138460696	A	G	A	G	0.139274	0.0342028	0.1064	0.923816	FALSE	FALSE	FALSE	q9yPzw	66169644	0.616274	0.0682502	Focal brain injury	TRUE	reported	textfile	2	66396776	0.0315794	9.80841e-06	6865	RuminococcaceaeUCG009	TRUE	reported	j7jVEu	textfile	2	TRUE	NA
rs1550196	G	A	G	A	0.130842	0.0165302	0.1173	0.901134	FALSE	FALSE	FALSE	q9yPzw	34459936	0.783597	0.0601903	Focal brain injury	TRUE	reported	textfile	17	32786955	0.0262478	1.13288e-06	7389	RuminococcaceaeUCG009	TRUE	reported	j7jVEu	textfile	2	TRUE	NA
rs2058609	A	G	A	G	0.0816464	0.0406034	0.3141	0.723748	FALSE	FALSE	FALSE	q9yPzw	12817858	0.3109	0.0400691	Focal brain injury	TRUE	reported	textfile	12	12970792	0.017472	3.12485e-06	7510	RuminococcaceaeUCG009	TRUE	reported	j7jVEu	textfile	2	TRUE	NA
rs2192926	A	G	A	G	-0.089048	0.0796896	0.2366	0.672481	FALSE	FALSE	FALSE	q9yPzw	75285542	0.0363329	0.038071	Focal brain injury	TRUE	reported	textfile	2	75512668	0.0192989	4.87746e-06	7511	RuminococcaceaeUCG009	TRUE	reported	j7jVEu	textfile	2	TRUE	NA
rs4079028	C	T	C	T	0.0915623	0.0783776	0.1938	0.760861	FALSE	FALSE	FALSE	q9yPzw	202329957	0.0604784	0.0417505	Focal brain injury	TRUE	reported	textfile	1	202299085	0.019936	3.28244e-06	7480	RuminococcaceaeUCG009	TRUE	reported	j7jVEu	textfile	2	TRUE	NA
rs4708333	T	G	T	G	-0.084033	0.00268003	0.3022	0.658251	FALSE	FALSE	FALSE	q9yPzw	77396984	0.943548	0.0378477	Focal brain injury	TRUE	reported	textfile	6	78106701	0.0174757	1.56246e-06	7511	RuminococcaceaeUCG009	TRUE	reported	j7jVEu	textfile	2	TRUE	NA
rs61779334	G	C	G	C	-0.138137	-0.039013	0.1044	0.0990494	FALSE	TRUE	FALSE	q9yPzw	39517350	0.515327	0.0599679	Focal brain injury	TRUE	reported	textfile	1	39983022	0.0292072	1.94241e-06	6865	RuminococcaceaeUCG009	TRUE	reported	j7jVEu	textfile	2	TRUE	NA
rs6952765	G	A	G	A	0.0732099	-0.0617708	0.4612	0.683082	FALSE	FALSE	FALSE	q9yPzw	31962098	0.109481	0.0385939	Focal brain injury	TRUE	reported	textfile	7	32001710	0.0166777	8.13062e-06	7511	RuminococcaceaeUCG009	TRUE	reported	j7jVEu	textfile	2	TRUE	NA
rs758191	T	G	T	G	0.17702	0.0286607	0.0636	0.898549	FALSE	FALSE	FALSE	q9yPzw	1929830	0.631713	0.059795	Focal brain injury	TRUE	reported	textfile	16	1979831	0.0375113	9.00992e-06	5829	RuminococcaceaeUCG009	TRUE	reported	j7jVEu	textfile	2	TRUE	NA
rs78410648	A	G	A	G	0.120989	0.04276	0.0974	0.891439	FALSE	FALSE	FALSE	q9yPzw	51896148	0.453783	0.0570801	Focal brain injury	TRUE	reported	textfile	19	52399401	0.0277317	9.67203e-06	7510	RuminococcaceaeUCG009	TRUE	reported	j7jVEu	textfile	2	TRUE	NA
rs8009993	G	C	G	C	-0.135936	0.0739887	0.1292	0.154441	FALSE	TRUE	FALSE	q9yPzw	38837605	0.138617	0.04996	Focal brain injury	TRUE	reported	textfile	14	39306809	0.0244857	4.42176e-08	7389	RuminococcaceaeUCG009	TRUE	reported	j7jVEu	textfile	2	TRUE	NA
rs9558661	T	C	T	C	-0.0897823	0.00170443	0.1869	0.797365	FALSE	FALSE	FALSE	q9yPzw	105997744	0.969572	0.0446831	Focal brain injury	TRUE	reported	textfile	13	106650093	0.0200739	7.00847e-06	7480	RuminococcaceaeUCG009	TRUE	reported	j7jVEu	textfile	2	TRUE	NA
rs113048721	C	G	C	G	0.0600735	-0.0311687	0.2386	0.150542	FALSE	TRUE	FALSE	q9yPzw	71599503	0.537976	0.0506087	Focal brain injury	TRUE	reported	textfile	9	74214419	0.0132737	4.10352e-06	16719	Ruminiclostridium9	TRUE	reported	NIsD6F	textfile	2	TRUE	NA
rs12419854	T	A	T	A	-0.0727975	-0.0522638	0.1779	0.270423	FALSE	TRUE	FALSE	q9yPzw	69118992	0.195206	0.0403479	Focal brain injury	TRUE	reported	textfile	11	68886460	0.0155594	3.17992e-06	16027	Ruminiclostridium9	TRUE	reported	NIsD6F	textfile	2	TRUE	NA
rs57665991	C	G	C	G	-0.0641507	0.0691831	0.2386	0.249223	FALSE	TRUE	FALSE	q9yPzw	158123498	0.0968702	0.0416711	Focal brain injury	TRUE	reported	textfile	3	157841287	0.0123339	2.07274e-07	16725	Ruminiclostridium9	TRUE	reported	NIsD6F	textfile	2	TRUE	NA
rs6082461	A	C	A	C	0.0586425	-0.0167173	0.2068	0.794647	FALSE	FALSE	FALSE	q9yPzw	2229884	0.704688	0.0441089	Focal brain injury	TRUE	reported	textfile	20	2210530	0.0131004	4.86594e-06	16650	Ruminiclostridium9	TRUE	reported	NIsD6F	textfile	2	TRUE	NA
rs7137760	C	T	C	T	0.050797	0.0135782	0.4145	0.539003	FALSE	FALSE	FALSE	q9yPzw	10549815	0.7053	0.0359043	Focal brain injury	TRUE	reported	textfile	12	10702414	0.0112182	7.06911e-06	16722	Ruminiclostridium9	TRUE	reported	NIsD6F	textfile	2	TRUE	NA
rs73592673	A	T	A	T	-0.081629	-0.00268193	0.1471	0.133977	FALSE	TRUE	FALSE	q9yPzw	128247683	0.959894	0.0533322	Focal brain injury	TRUE	reported	textfile	6	128568828	0.0169515	2.13971e-06	15493	Ruminiclostridium9	TRUE	reported	NIsD6F	textfile	2	TRUE	NA
rs74303178	T	C	T	C	0.0532742	0.035857	0.3201	0.684465	FALSE	FALSE	FALSE	q9yPzw	14840035	0.351047	0.03845	Focal brain injury	TRUE	reported	textfile	8	14697544	0.0119274	7.91566e-06	16706	Ruminiclostridium9	TRUE	reported	NIsD6F	textfile	2	TRUE	NA
rs78191726	T	C	T	C	0.0944998	-0.0689236	0.0905	0.927632	FALSE	FALSE	FALSE	q9yPzw	66945427	0.316619	0.0688251	Focal brain injury	TRUE	reported	textfile	6	67655320	0.0210206	7.58287e-06	16039	Ruminiclostridium9	TRUE	reported	NIsD6F	textfile	2	TRUE	NA
rs79082720	C	G	C	G	0.0928576	0.17334	0.0954	0.0493622	FALSE	TRUE	FALSE	q9yPzw	155908316	0.0385878	0.0837978	Focal brain injury	TRUE	reported	textfile	7	155701010	0.0204871	6.46935e-06	16094	Ruminiclostridium9	TRUE	reported	NIsD6F	textfile	2	TRUE	NA
rs918449	A	G	A	G	-0.0950908	-0.167374	0.0696	0.928084	FALSE	FALSE	FALSE	q9yPzw	33880293	0.0150013	0.0688118	Focal brain injury	TRUE	reported	textfile	19	34371198	0.0197177	2.55994e-06	16725	Ruminiclostridium9	TRUE	reported	NIsD6F	textfile	2	TRUE	NA
rs9522712	T	C	T	C	0.0699728	0.0232857	0.1451	0.852183	FALSE	FALSE	FALSE	q9yPzw	89789324	0.644094	0.0504038	Focal brain injury	TRUE	reported	textfile	13	90441578	0.0154939	4.65962e-06	16725	Ruminiclostridium9	TRUE	reported	NIsD6F	textfile	2	TRUE	NA
rs9809789	C	T	C	T	-0.0717454	0.0321431	0.168	0.816858	FALSE	FALSE	FALSE	q9yPzw	29138492	0.488518	0.0464048	Focal brain injury	TRUE	reported	textfile	3	29179983	0.0159673	8.71968e-06	16025	Ruminiclostridium9	TRUE	reported	NIsD6F	textfile	2	TRUE	NA
rs113379006	T	C	T	C	-0.162759	0.0420542	0.168	0.825828	FALSE	FALSE	FALSE	q9yPzw	41966694	0.372795	0.0471856	Focal brain injury	TRUE	reported	textfile	3	42008186	0.0357025	7.20777e-06	3154	Sellimonas	TRUE	reported	QUCA4X	textfile	2	TRUE	NA
rs13417181	T	C	T	C	0.166509	-0.0216625	0.2157	0.741047	FALSE	FALSE	FALSE	q9yPzw	173443666	0.613491	0.0428878	Focal brain injury	TRUE	reported	textfile	2	174308394	0.0337521	7.61748e-07	3047	Sellimonas	TRUE	reported	QUCA4X	textfile	2	TRUE	NA
rs2016057	A	C	A	C	-0.125878	-0.0035764	0.3907	0.617114	FALSE	FALSE	FALSE	q9yPzw	51813085	0.922291	0.0366627	Focal brain injury	TRUE	reported	textfile	15	52105282	0.0256153	1.02698e-06	3154	Sellimonas	TRUE	reported	QUCA4X	textfile	2	TRUE	NA
rs2187447	A	C	A	C	0.243457	0.00345405	0.0606	0.938379	FALSE	FALSE	FALSE	q9yPzw	79621928	0.963291	0.0750482	Focal brain injury	TRUE	reported	textfile	11	79332972	0.0527695	3.97806e-06	3028	Sellimonas	TRUE	reported	QUCA4X	textfile	2	TRUE	NA
rs2371572	A	C	A	C	0.127349	0.0529976	0.5487	0.534116	FALSE	FALSE	FALSE	q9yPzw	212349450	0.142514	0.0361391	Focal brain injury	TRUE	reported	textfile	2	213214174	0.0250862	4.46357e-07	3154	Sellimonas	TRUE	reported	QUCA4X	textfile	2	TRUE	NA
rs41816	A	G	A	G	0.132201	-0.0215651	0.2515	0.699472	FALSE	FALSE	FALSE	q9yPzw	106609718	0.579509	0.038919	Focal brain injury	TRUE	reported	textfile	7	106250164	0.0291087	8.39372e-06	3154	Sellimonas	TRUE	reported	QUCA4X	textfile	2	TRUE	NA
rs4600608	A	G	A	G	-0.137152	0.000723017	0.2386	0.788299	FALSE	FALSE	FALSE	q9yPzw	179413837	0.986795	0.0436849	Focal brain injury	TRUE	reported	textfile	2	180278564	0.0301702	4.94843e-06	3095	Sellimonas	TRUE	reported	QUCA4X	textfile	2	TRUE	NA
rs553697	T	C	T	C	-0.153767	0.00582831	0.162	0.813305	FALSE	FALSE	FALSE	q9yPzw	93020675	0.899936	0.0463514	Focal brain injury	TRUE	reported	textfile	6	93730393	0.0339099	6.12773e-06	3047	Sellimonas	TRUE	reported	QUCA4X	textfile	2	TRUE	NA
rs56203279	T	C	T	C	-0.124045	-0.0213528	0.33	0.664398	FALSE	FALSE	FALSE	q9yPzw	111861468	0.571633	0.0377493	Focal brain injury	TRUE	reported	textfile	7	111501524	0.0269115	3.71999e-06	3154	Sellimonas	TRUE	reported	QUCA4X	textfile	2	TRUE	NA
rs72553859	G	C	G	C	-0.150458	-0.0139915	0.175	0.163911	FALSE	TRUE	FALSE	q9yPzw	247416408	0.774267	0.0487853	Focal brain injury	TRUE	reported	textfile	1	247579710	0.0332626	5.37687e-06	3154	Sellimonas	TRUE	reported	QUCA4X	textfile	2	TRUE	NA
rs1145877	A	G	A	G	-0.073548	-0.0497246	0.159	0.861712	FALSE	FALSE	FALSE	q9yPzw	81677104	0.338752	0.0519787	Focal brain injury	TRUE	reported	textfile	6	82386821	0.0162413	7.19949e-06	13251	Sutterella	TRUE	reported	eSS94G	textfile	2	TRUE	NA
rs11591622	T	G	T	G	-0.0688382	-0.0541601	0.2157	0.837444	FALSE	FALSE	FALSE	q9yPzw	100760930	0.266598	0.048752	Focal brain injury	TRUE	reported	textfile	10	102520687	0.0151375	6.49857e-06	12604	Sutterella	TRUE	reported	eSS94G	textfile	2	TRUE	NA
rs13173038	A	G	A	G	-0.0718076	0.0395123	0.2207	0.75166	FALSE	FALSE	FALSE	q9yPzw	59203357	0.339999	0.0414103	Focal brain injury	TRUE	reported	textfile	5	58499183	0.0151627	2.72984e-06	13245	Sutterella	TRUE	reported	eSS94G	textfile	2	TRUE	NA
rs143438747	T	C	T	C	-0.145793	0.142098	0.0547	0.924397	FALSE	FALSE	FALSE	q9yPzw	62812878	0.0361202	0.0678089	Focal brain injury	TRUE	reported	textfile	1	63278549	0.0306867	3.28021e-06	9368	Sutterella	TRUE	reported	eSS94G	textfile	2	TRUE	NA
rs2050185	G	A	G	A	0.0575138	-0.0588362	0.3777	0.625061	FALSE	FALSE	FALSE	q9yPzw	147615645	0.110897	0.036907	Focal brain injury	TRUE	reported	textfile	6	147936781	0.0128766	7.96955e-06	13243	Sutterella	TRUE	reported	eSS94G	textfile	2	TRUE	NA
rs2321387	G	A	G	A	-0.0592876	-0.0404213	0.5298	0.570869	FALSE	FALSE	FALSE	q9yPzw	58115206	0.263599	0.0361575	Focal brain injury	TRUE	reported	textfile	13	58689340	0.0124509	1.86519e-06	13252	Sutterella	TRUE	reported	eSS94G	textfile	2	TRUE	NA
rs2613606	C	T	C	T	-0.0556794	0.0548137	0.3936	0.581193	FALSE	FALSE	FALSE	q9yPzw	111644969	0.132497	0.0364373	Focal brain injury	TRUE	reported	textfile	7	111285025	0.0124117	7.2023e-06	13249	Sutterella	TRUE	reported	eSS94G	textfile	2	TRUE	NA
rs607327	C	T	C	T	0.0578334	-0.0562739	0.3767	0.625484	FALSE	FALSE	FALSE	q9yPzw	111824985	0.128031	0.0369758	Focal brain injury	TRUE	reported	textfile	11	111695709	0.0129053	6.6306e-06	13251	Sutterella	TRUE	reported	eSS94G	textfile	2	TRUE	NA
rs62501473	G	A	G	A	0.0694233	-0.0377602	0.2286	0.735964	FALSE	FALSE	FALSE	q9yPzw	150429663	0.351952	0.0405671	Focal brain injury	TRUE	reported	textfile	7	150126751	0.0149416	5.51851e-06	12762	Sutterella	TRUE	reported	eSS94G	textfile	2	TRUE	NA
rs7499539	A	G	A	G	0.0617478	-0.0109208	0.3231	0.73782	FALSE	FALSE	FALSE	q9yPzw	85004459	0.788255	0.0406619	Focal brain injury	TRUE	reported	textfile	16	85038065	0.0130998	2.35769e-06	13254	Sutterella	TRUE	reported	eSS94G	textfile	2	TRUE	NA
rs7638039	T	C	T	C	0.0645624	0.00415363	0.2326	0.753074	FALSE	FALSE	FALSE	q9yPzw	70539788	0.920222	0.0414724	Focal brain injury	TRUE	reported	textfile	3	70588939	0.0143887	8.66397e-06	13236	Sutterella	TRUE	reported	eSS94G	textfile	2	TRUE	NA
rs9350083	T	G	T	G	-0.0593069	-0.00222172	0.2992	0.644942	FALSE	FALSE	FALSE	q9yPzw	18583647	0.952457	0.0372641	Focal brain injury	TRUE	reported	textfile	6	18583878	0.0133929	8.22778e-06	13254	Sutterella	TRUE	reported	eSS94G	textfile	2	TRUE	NA
rs114873521	C	T	C	T	-0.130067	0.073492	0.0765	0.926495	FALSE	FALSE	FALSE	q9yPzw	168791398	0.290055	0.0694631	Focal brain injury	TRUE	reported	textfile	5	168218403	0.0294087	7.12522e-06	9156	Flavonifractor	TRUE	reported	maaGqk	textfile	2	TRUE	NA
rs11642826	G	C	G	C	0.14686	0.0266787	0.0636	0.0914949	FALSE	TRUE	FALSE	q9yPzw	6646928	0.667845	0.0621724	Focal brain injury	TRUE	reported	textfile	16	6696929	0.0325191	6.64895e-06	8151	Flavonifractor	TRUE	reported	maaGqk	textfile	2	TRUE	NA
rs11811696	T	C	T	C	-0.116063	0.0598623	0.1103	0.918193	FALSE	FALSE	FALSE	q9yPzw	237188054	0.356463	0.0649177	Focal brain injury	TRUE	reported	textfile	1	237351354	0.0241012	2.07346e-06	10221	Flavonifractor	TRUE	reported	maaGqk	textfile	2	TRUE	NA
rs12030302	A	G	A	G	-0.0692276	0.0550451	0.4911	0.527722	FALSE	FALSE	FALSE	q9yPzw	77422150	0.123291	0.0357179	Focal brain injury	TRUE	reported	textfile	1	77887835	0.0137467	5.6084e-07	10805	Flavonifractor	TRUE	reported	maaGqk	textfile	2	TRUE	NA
rs12038887	C	G	C	G	0.0942719	-0.0483241	0.1093	0.134638	FALSE	TRUE	FALSE	q9yPzw	101821527	0.357606	0.0525299	Focal brain injury	TRUE	reported	textfile	1	102287083	0.0211646	9.37203e-06	10583	Flavonifractor	TRUE	reported	maaGqk	textfile	2	TRUE	NA
rs34066017	A	G	A	G	0.0764294	0.00562381	0.2455	0.794243	FALSE	FALSE	FALSE	q9yPzw	44828138	0.899427	0.0444975	Focal brain injury	TRUE	reported	textfile	11	44849689	0.0159789	1.52086e-06	10705	Flavonifractor	TRUE	reported	maaGqk	textfile	2	TRUE	NA
rs6761463	G	C	G	C	-0.083392	0.0834067	0.165	0.135986	FALSE	TRUE	FALSE	q9yPzw	49974409	0.108854	0.0520198	Focal brain injury	TRUE	reported	textfile	2	50201547	0.0184596	8.10902e-06	10805	Flavonifractor	TRUE	reported	maaGqk	textfile	2	TRUE	NA
rs806808	T	C	T	C	0.0667272	0.0237354	0.4761	0.559839	FALSE	FALSE	FALSE	q9yPzw	32092258	0.510712	0.0360869	Focal brain injury	TRUE	reported	textfile	10	32381186	0.0136557	1.17972e-06	10801	Flavonifractor	TRUE	reported	maaGqk	textfile	2	TRUE	NA
rs11532348	C	T	C	T	-0.103931	0.0435678	0.1829	0.84921	FALSE	FALSE	FALSE	q9yPzw	97896018	0.385271	0.0501803	Focal brain injury	TRUE	reported	textfile	12	98289796	0.0226826	5.71184e-06	6364	Coprobacter	TRUE	reported	9qmYz3	textfile	2	TRUE	NA
rs12684609	T	C	T	C	0.100827	-0.0844261	0.1978	0.801679	FALSE	FALSE	FALSE	q9yPzw	134893022	0.0603935	0.0449575	Focal brain injury	TRUE	reported	textfile	9	137784868	0.0220366	6.10177e-06	6364	Coprobacter	TRUE	reported	9qmYz3	textfile	2	TRUE	NA
rs12996055	A	C	A	C	0.0921817	0.0210114	0.1918	0.732379	FALSE	FALSE	FALSE	q9yPzw	136465888	0.606116	0.0407493	Focal brain injury	TRUE	reported	textfile	2	137223458	0.0209405	8.07639e-06	6570	Coprobacter	TRUE	reported	9qmYz3	textfile	2	TRUE	NA
rs143662916	C	T	C	T	0.253264	-0.010515	0.0577	0.970408	FALSE	FALSE	FALSE	q9yPzw	103679246	0.92056	0.105436	Focal brain injury	TRUE	reported	textfile	11	103549974	0.0540141	3.07252e-06	3083	Coprobacter	TRUE	reported	9qmYz3	textfile	2	TRUE	NA
rs189356	G	A	G	A	0.0781125	-0.00286323	0.5219	0.429785	FALSE	FALSE	FALSE	q9yPzw	58999796	0.937058	0.036258	Focal brain injury	TRUE	reported	textfile	20	57574851	0.0171916	6.26291e-06	6763	Coprobacter	TRUE	reported	9qmYz3	textfile	2	TRUE	NA
rs213863	C	T	C	T	-0.0887412	0.0458682	0.3091	0.639319	FALSE	FALSE	FALSE	q9yPzw	96787063	0.217265	0.0371753	Focal brain injury	TRUE	reported	textfile	6	97234939	0.0188377	2.34883e-06	6798	Coprobacter	TRUE	reported	9qmYz3	textfile	2	TRUE	NA
rs305411	A	G	A	G	0.129218	0.0161486	0.1352	0.896682	FALSE	FALSE	FALSE	q9yPzw	87767445	0.785369	0.0592979	Focal brain injury	TRUE	reported	textfile	1	88233128	0.0264518	1.00906e-06	6777	Coprobacter	TRUE	reported	9qmYz3	textfile	2	TRUE	NA
rs3828477	G	T	G	T	-0.091218	0.0748797	0.2813	0.65581	FALSE	FALSE	FALSE	q9yPzw	46442226	0.0468242	0.0376679	Focal brain injury	TRUE	reported	textfile	3	46483717	0.019569	2.88974e-06	6798	Coprobacter	TRUE	reported	9qmYz3	textfile	2	TRUE	NA
rs5011652	G	C	G	C	0.0899597	0.0211269	0.2455	0.268088	FALSE	TRUE	FALSE	q9yPzw	90623376	0.600355	0.0403268	Focal brain injury	TRUE	reported	textfile	15	91166608	0.020001	5.5105e-06	6783	Coprobacter	TRUE	reported	9qmYz3	textfile	2	TRUE	NA
rs55672356	T	A	T	A	-0.193354	-0.236792	0.0527	0.0317383	FALSE	TRUE	FALSE	q9yPzw	34850821	0.0218595	0.103276	Focal brain injury	TRUE	reported	textfile	4	34852443	0.0413815	2.7369e-06	4903	Coprobacter	TRUE	reported	9qmYz3	textfile	2	TRUE	NA
rs72821405	T	C	T	C	-0.147365	-0.0154731	0.0885	0.910216	FALSE	FALSE	FALSE	q9yPzw	4714563	0.80644	0.0631503	Focal brain injury	TRUE	reported	textfile	6	4714797	0.0319978	4.7576e-06	6177	Coprobacter	TRUE	reported	9qmYz3	textfile	2	TRUE	NA
rs74919520	G	A	G	A	0.125703	0.0285619	0.1282	0.892464	FALSE	FALSE	FALSE	q9yPzw	32017383	0.619802	0.0575692	Focal brain injury	TRUE	reported	textfile	2	32242452	0.0276296	5.76326e-06	6387	Coprobacter	TRUE	reported	9qmYz3	textfile	2	TRUE	NA
rs76001613	C	G	C	G	0.21591	-0.04213	0.0696	0.0678934	FALSE	TRUE	FALSE	q9yPzw	3850658	0.55992	0.0722691	Focal brain injury	TRUE	reported	textfile	4	3852385	0.0493019	9.12599e-06	3385	Coprobacter	TRUE	reported	9qmYz3	textfile	2	TRUE	NA
rs115602804	G	A	G	A	0.10308	0.209407	0.0666	0.894043	FALSE	FALSE	FALSE	q9yPzw	191854576	0.000538716	0.0605095	Focal brain injury	TRUE	reported	textfile	3	191572365	0.0222736	1.93059e-06	16394	Parabacteroides	TRUE	reported	73AmsZ	textfile	2	TRUE	NA
rs11965579	G	C	G	C	0.162824	-0.110979	0.0348	0.0218552	FALSE	TRUE	FALSE	q9yPzw	165556017	0.367166	0.123065	Focal brain injury	TRUE	reported	textfile	6	165969505	0.0381863	8.86592e-06	3890	Parabacteroides	TRUE	reported	73AmsZ	textfile	2	TRUE	NA
rs3860755	G	C	G	C	0.0558784	-0.0780533	0.3082	0.323299	FALSE	TRUE	FALSE	q9yPzw	169933151	0.0414467	0.0382796	Focal brain injury	TRUE	reported	textfile	5	169360155	0.0116625	1.71325e-06	17294	Parabacteroides	TRUE	reported	73AmsZ	textfile	2	TRUE	NA
rs4236095	G	A	G	A	0.0761961	-0.0338849	0.1252	0.896775	FALSE	FALSE	FALSE	q9yPzw	47400951	0.566735	0.0591497	Focal brain injury	TRUE	reported	textfile	6	47368687	0.0157042	1.93145e-06	16383	Parabacteroides	TRUE	reported	73AmsZ	textfile	2	TRUE	NA
rs60884758	C	T	C	T	-0.0702667	0.0191354	0.165	0.823187	FALSE	FALSE	FALSE	q9yPzw	2217340	0.68296	0.0468515	Focal brain injury	TRUE	reported	textfile	9	2217340	0.0142249	5.70689e-07	17293	Parabacteroides	TRUE	reported	73AmsZ	textfile	2	TRUE	NA
rs6657302	T	C	T	C	-0.10452	0.0861381	0.0517	0.937911	FALSE	FALSE	FALSE	q9yPzw	85119926	0.24308	0.0737912	Focal brain injury	TRUE	reported	textfile	1	85585609	0.0225521	9.75699e-06	16552	Parabacteroides	TRUE	reported	73AmsZ	textfile	2	TRUE	NA
rs72893646	A	T	A	T	-0.0715594	0.0718831	0.1282	0.12983	FALSE	TRUE	FALSE	q9yPzw	37810060	0.177084	0.053255	Focal brain injury	TRUE	reported	textfile	2	38037203	0.0156668	8.83391e-06	16508	Parabacteroides	TRUE	reported	73AmsZ	textfile	2	TRUE	NA
rs7298818	C	T	C	T	0.0888832	0.0741212	0.0765	0.898886	FALSE	FALSE	FALSE	q9yPzw	56003169	0.211968	0.0593839	Focal brain injury	TRUE	reported	textfile	12	56396953	0.0200902	8.53629e-06	16510	Parabacteroides	TRUE	reported	73AmsZ	textfile	2	TRUE	NA
rs11581881	C	T	C	T	0.0661211	-0.0490267	0.1809	0.765422	FALSE	FALSE	FALSE	q9yPzw	9301517	0.250905	0.0427006	Focal brain injury	TRUE	reported	textfile	1	9361576	0.0144736	4.72582e-06	15730	RuminococcaceaeUCG013	TRUE	reported	69ZgKb	textfile	2	TRUE	NA
rs12189346	G	A	G	A	0.0684961	0.0263366	0.163	0.814193	FALSE	FALSE	FALSE	q9yPzw	142015575	0.565124	0.0457831	Focal brain injury	TRUE	reported	textfile	5	141395140	0.014558	1.67955e-06	16470	RuminococcaceaeUCG013	TRUE	reported	69ZgKb	textfile	2	TRUE	NA
rs12336782	T	C	T	C	-0.0856047	0.025274	0.0815	0.921611	FALSE	FALSE	FALSE	q9yPzw	13609120	0.704961	0.0667509	Focal brain injury	TRUE	reported	textfile	9	13609119	0.0189311	8.60305e-06	16772	RuminococcaceaeUCG013	TRUE	reported	69ZgKb	textfile	2	TRUE	NA
rs12485353	G	A	G	A	-0.0607903	-0.00948314	0.1789	0.750568	FALSE	FALSE	FALSE	q9yPzw	197323125	0.818623	0.0413539	Focal brain injury	TRUE	reported	textfile	3	197049996	0.0130847	4.19379e-06	16771	RuminococcaceaeUCG013	TRUE	reported	69ZgKb	textfile	2	TRUE	NA
rs12781711	C	T	C	T	-0.0656129	-0.0273122	0.3131	0.751239	FALSE	FALSE	FALSE	q9yPzw	2177736	0.510046	0.0414595	Focal brain injury	TRUE	reported	textfile	10	2219930	0.0117477	2.55301e-08	16772	RuminococcaceaeUCG013	TRUE	reported	69ZgKb	textfile	2	TRUE	NA
rs16918863	A	C	A	C	0.111491	0.0136428	0.0606	0.936953	FALSE	FALSE	FALSE	q9yPzw	19491534	0.852653	0.0734537	Focal brain injury	TRUE	reported	textfile	10	19780463	0.0240157	4.15503e-06	12643	RuminococcaceaeUCG013	TRUE	reported	69ZgKb	textfile	2	TRUE	NA
rs1729063	G	C	G	C	-0.0533411	-0.0187619	0.328	0.35219	FALSE	TRUE	FALSE	q9yPzw	10769602	0.61749	0.037568	Focal brain injury	TRUE	reported	textfile	16	10863459	0.0120757	9.63581e-06	16470	RuminococcaceaeUCG013	TRUE	reported	69ZgKb	textfile	2	TRUE	NA
rs2730183	G	A	G	A	-0.0488692	0.0143108	0.4642	0.602602	FALSE	FALSE	FALSE	q9yPzw	40454366	0.69532	0.0365401	Focal brain injury	TRUE	reported	textfile	8	40311885	0.0109907	8.43787e-06	16772	RuminococcaceaeUCG013	TRUE	reported	69ZgKb	textfile	2	TRUE	NA
rs4385846	G	T	G	T	0.0598404	-0.00521166	0.2068	0.805254	FALSE	FALSE	FALSE	q9yPzw	113890519	0.908525	0.0453583	Focal brain injury	TRUE	reported	textfile	10	115650278	0.0131807	6.46209e-06	16772	RuminococcaceaeUCG013	TRUE	reported	69ZgKb	textfile	2	TRUE	NA
rs75088940	T	C	T	C	-0.0942968	0.0301888	0.0934	0.928514	FALSE	FALSE	FALSE	q9yPzw	30092624	0.666933	0.0701476	Focal brain injury	TRUE	reported	textfile	12	30245557	0.0200713	2.55399e-06	15638	RuminococcaceaeUCG013	TRUE	reported	69ZgKb	textfile	2	TRUE	NA
rs76973485	G	T	G	T	0.194976	-0.0520639	0.0368	0.959013	FALSE	FALSE	FALSE	q9yPzw	9492973	0.565887	0.0906848	Focal brain injury	TRUE	reported	textfile	3	9534657	0.0418213	3.3498e-06	5299	RuminococcaceaeUCG013	TRUE	reported	69ZgKb	textfile	2	TRUE	NA
rs9313055	T	C	T	C	0.105087	0.0378251	0.0686	0.918599	FALSE	FALSE	FALSE	q9yPzw	3628768	0.563221	0.0654341	Focal brain injury	TRUE	reported	textfile	5	3628882	0.023446	9.54713e-06	15764	RuminococcaceaeUCG013	TRUE	reported	69ZgKb	textfile	2	TRUE	NA
rs9565219	T	A	T	A	-0.0524592	-0.0336275	0.337	0.41729	FALSE	TRUE	FALSE	q9yPzw	76009183	0.353812	0.036267	Focal brain injury	TRUE	reported	textfile	13	76583319	0.0117701	8.72524e-06	16772	RuminococcaceaeUCG013	TRUE	reported	69ZgKb	textfile	2	TRUE	NA
rs11585893	A	G	A	G	-0.0740746	-0.0429106	0.1481	0.754264	FALSE	FALSE	FALSE	q9yPzw	10584294	0.304764	0.0418122	Focal brain injury	TRUE	reported	textfile	1	10644351	0.0147633	1.79511e-06	17821	Bacteroides	TRUE	reported	9gH61e	textfile	2	TRUE	NA
rs13207588	A	G	A	G	-0.059205	-0.00623592	0.2326	0.803334	FALSE	FALSE	FALSE	q9yPzw	41551692	0.891445	0.0456925	Focal brain injury	TRUE	reported	textfile	6	41519430	0.0131195	7.48504e-06	17707	Bacteroides	TRUE	reported	9gH61e	textfile	2	TRUE	NA
rs1340391	T	C	T	C	-0.0592004	0.0408439	0.1918	0.863881	FALSE	FALSE	FALSE	q9yPzw	102495433	0.434975	0.0523166	Focal brain injury	TRUE	reported	textfile	1	102960989	0.0132244	6.7301e-06	18302	Bacteroides	TRUE	reported	9gH61e	textfile	2	TRUE	NA
rs17619981	T	G	T	G	0.0880978	-0.000121707	0.0656	0.864459	FALSE	FALSE	FALSE	q9yPzw	24159448	0.99814	0.0522023	Focal brain injury	TRUE	reported	textfile	19	24342250	0.0187002	2.68683e-06	15801	Bacteroides	TRUE	reported	9gH61e	textfile	2	TRUE	NA
rs2023437	T	C	T	C	-0.0782325	0.0245088	0.1243	0.876086	FALSE	FALSE	FALSE	q9yPzw	21577814	0.652976	0.0545086	Focal brain injury	TRUE	reported	textfile	14	22045949	0.0167634	5.01824e-06	17484	Bacteroides	TRUE	reported	9gH61e	textfile	2	TRUE	NA
rs2366421	T	A	T	A	-0.0528153	0.0322443	0.2336	0.180405	FALSE	TRUE	FALSE	q9yPzw	62033726	0.488857	0.0465872	Focal brain injury	TRUE	reported	textfile	3	62019400	0.0117124	7.64945e-06	18299	Bacteroides	TRUE	reported	9gH61e	textfile	2	TRUE	NA
rs28757219	T	A	T	A	0.0818398	0.0125465	0.1521	0.121199	FALSE	TRUE	FALSE	q9yPzw	29175674	0.819295	0.0549197	Focal brain injury	TRUE	reported	textfile	6	29143451	0.0170319	1.2942e-06	14833	Bacteroides	TRUE	reported	9gH61e	textfile	2	TRUE	NA
rs495004	C	G	C	G	-0.0607475	-0.0504639	0.2097	0.227405	FALSE	TRUE	FALSE	q9yPzw	110093146	0.23591	0.0425758	Focal brain injury	TRUE	reported	textfile	9	112855426	0.0129865	3.42092e-06	17707	Bacteroides	TRUE	reported	9gH61e	textfile	2	TRUE	NA
rs66710942	C	T	C	T	0.0488038	-0.0561871	0.4155	0.476815	FALSE	FALSE	FALSE	q9yPzw	77166176	0.116224	0.0357692	Focal brain injury	TRUE	reported	textfile	3	77215327	0.0107412	5.86259e-06	17821	Bacteroides	TRUE	reported	9gH61e	textfile	2	TRUE	NA
rs6795673	C	T	C	T	0.0538565	0.0498045	0.4115	0.5228	FALSE	FALSE	FALSE	q9yPzw	10551540	0.163089	0.0357083	Focal brain injury	TRUE	reported	textfile	3	10593224	0.0105251	3.37909e-07	18301	Bacteroides	TRUE	reported	9gH61e	textfile	2	TRUE	NA
rs11597105	A	G	A	G	0.114673	-0.0252626	0.1123	0.803566	FALSE	FALSE	FALSE	q9yPzw	6470619	0.57218	0.0447251	Focal brain injury	TRUE	reported	textfile	10	6512581	0.0250653	6.94868e-06	6328	Ruminococcusgnavusgroup	TRUE	reported	geTxuX	textfile	2	TRUE	NA
rs11864644	T	C	T	C	-0.139804	-0.00996148	0.0706	0.883636	FALSE	FALSE	FALSE	q9yPzw	383078	0.859197	0.056154	Focal brain injury	TRUE	reported	textfile	16	433078	0.0318253	5.0088e-06	6241	Ruminococcusgnavusgroup	TRUE	reported	geTxuX	textfile	2	TRUE	NA
rs12136548	C	T	C	T	0.0901946	-0.0977481	0.2913	0.712393	FALSE	FALSE	FALSE	q9yPzw	114625476	0.0133282	0.0394961	Focal brain injury	TRUE	reported	textfile	1	115168097	0.0196476	3.09631e-06	6401	Ruminococcusgnavusgroup	TRUE	reported	geTxuX	textfile	2	TRUE	NA
rs12989336	G	A	G	A	-0.0846861	-0.0185497	0.3052	0.720474	FALSE	FALSE	FALSE	q9yPzw	36032198	0.641362	0.0398235	Focal brain injury	TRUE	reported	textfile	2	36259341	0.0187936	7.11808e-06	6401	Ruminococcusgnavusgroup	TRUE	reported	geTxuX	textfile	2	TRUE	NA
rs13163520	G	A	G	A	-0.127377	-0.00453378	0.1809	0.814879	FALSE	FALSE	FALSE	q9yPzw	18662577	0.921473	0.0459914	Focal brain injury	TRUE	reported	textfile	5	18662686	0.0233883	5.61015e-08	6326	Ruminococcusgnavusgroup	TRUE	reported	geTxuX	textfile	2	TRUE	NA
rs2909242	C	A	C	A	-0.0909965	0.0460746	0.3857	0.668394	FALSE	FALSE	FALSE	q9yPzw	128212434	0.225179	0.0379881	Focal brain injury	TRUE	reported	textfile	8	129224680	0.018351	7.40957e-07	6401	Ruminococcusgnavusgroup	TRUE	reported	geTxuX	textfile	2	TRUE	NA
rs3124783	A	G	A	G	-0.11599	-0.10405	0.1203	0.870357	FALSE	FALSE	FALSE	q9yPzw	132963204	0.0502169	0.0531377	Focal brain injury	TRUE	reported	textfile	9	135838591	0.0249099	2.6652e-06	6401	Ruminococcusgnavusgroup	TRUE	reported	geTxuX	textfile	2	TRUE	NA
rs4388134	C	T	C	T	-0.0904997	-0.0155014	0.2455	0.722095	FALSE	FALSE	FALSE	q9yPzw	189189556	0.698486	0.0400176	Focal brain injury	TRUE	reported	textfile	4	190110710	0.0203544	9.11637e-06	6399	Ruminococcusgnavusgroup	TRUE	reported	geTxuX	textfile	2	TRUE	NA
rs62167033	T	C	T	C	0.185289	0.0505494	0.0706	0.958658	FALSE	FALSE	FALSE	q9yPzw	143942440	0.576098	0.090413	Focal brain injury	TRUE	reported	textfile	2	144700007	0.0396295	3.49529e-06	5194	Ruminococcusgnavusgroup	TRUE	reported	geTxuX	textfile	2	TRUE	NA
rs78399089	T	C	T	C	0.144445	0.042613	0.0825	0.884208	FALSE	FALSE	FALSE	q9yPzw	146572523	0.449036	0.0562902	Focal brain injury	TRUE	reported	textfile	3	146290310	0.0326618	6.62998e-06	5944	Ruminococcusgnavusgroup	TRUE	reported	geTxuX	textfile	2	TRUE	NA
rs934940	A	C	A	C	-0.105045	-0.00944388	0.1849	0.865843	FALSE	FALSE	FALSE	q9yPzw	121338442	0.858058	0.0528043	Focal brain injury	TRUE	reported	textfile	2	122096018	0.0229588	2.73705e-06	6309	Ruminococcusgnavusgroup	TRUE	reported	geTxuX	textfile	2	TRUE	NA
rs11617697	A	G	A	G	-0.143349	0.0275969	0.0477	0.943961	FALSE	FALSE	FALSE	q9yPzw	98133646	0.725377	0.0785609	Focal brain injury	TRUE	reported	textfile	13	98785900	0.0286241	7.21757e-07	11497	Eubacteriumventriosumgroup	TRUE	reported	aOw3mQ	textfile	2	TRUE	NA
rs12964517	G	A	G	A	0.0587198	-0.0612211	0.3161	0.717196	FALSE	FALSE	FALSE	q9yPzw	24880821	0.123669	0.0397655	Focal brain injury	TRUE	reported	textfile	18	22460785	0.0123453	2.07499e-06	15289	Eubacteriumventriosumgroup	TRUE	reported	aOw3mQ	textfile	2	TRUE	NA
rs13082419	C	T	C	T	-0.0715522	-0.0747555	0.17	0.889102	FALSE	FALSE	FALSE	q9yPzw	108017587	0.190995	0.0571681	Focal brain injury	TRUE	reported	textfile	3	107736434	0.016137	9.55987e-06	14501	Eubacteriumventriosumgroup	TRUE	reported	aOw3mQ	textfile	2	TRUE	NA
rs16884680	G	T	G	T	-0.0906428	-0.134522	0.1074	0.896454	FALSE	FALSE	FALSE	q9yPzw	113432826	0.0222331	0.0588364	Focal brain injury	TRUE	reported	textfile	8	114445055	0.0191909	1.73969e-06	15289	Eubacteriumventriosumgroup	TRUE	reported	aOw3mQ	textfile	2	TRUE	NA
rs35179274	C	T	C	T	-0.0627263	-0.124376	0.2435	0.819967	FALSE	FALSE	FALSE	q9yPzw	51493907	0.00587435	0.0451503	Focal brain injury	TRUE	reported	textfile	14	51960625	0.013786	5.75792e-06	15287	Eubacteriumventriosumgroup	TRUE	reported	aOw3mQ	textfile	2	TRUE	NA
rs3809430	T	C	T	C	-0.0548171	0.00357846	0.3479	0.692762	FALSE	FALSE	FALSE	q9yPzw	44506307	0.926408	0.0387425	Focal brain injury	TRUE	reported	textfile	14	44975510	0.0118426	3.55317e-06	15287	Eubacteriumventriosumgroup	TRUE	reported	aOw3mQ	textfile	2	TRUE	NA
rs57199565	T	C	T	C	0.0783394	0.0130813	0.2406	0.79998	FALSE	FALSE	FALSE	q9yPzw	190505943	0.780135	0.0468625	Focal brain injury	TRUE	reported	textfile	3	190223732	0.0160257	7.97037e-07	14913	Eubacteriumventriosumgroup	TRUE	reported	aOw3mQ	textfile	2	TRUE	NA
rs66746423	C	T	C	T	0.0751501	-0.0108896	0.1561	0.846799	FALSE	FALSE	FALSE	q9yPzw	108855642	0.826652	0.0497249	Focal brain injury	TRUE	reported	textfile	1	109398264	0.0164978	6.11142e-06	14578	Eubacteriumventriosumgroup	TRUE	reported	aOw3mQ	textfile	2	TRUE	NA
rs6704822	A	G	A	G	0.0739179	-0.0210041	0.1163	0.870487	FALSE	FALSE	FALSE	q9yPzw	202797056	0.692416	0.0530973	Focal brain injury	TRUE	reported	textfile	2	203661779	0.0166705	6.6223e-06	15289	Eubacteriumventriosumgroup	TRUE	reported	aOw3mQ	textfile	2	TRUE	NA
rs72783037	C	A	C	A	0.0658926	-0.014446	0.1869	0.793302	FALSE	FALSE	FALSE	q9yPzw	60314477	0.742547	0.0439781	Focal brain injury	TRUE	reported	textfile	16	60348381	0.0143747	6.54762e-06	15286	Eubacteriumventriosumgroup	TRUE	reported	aOw3mQ	textfile	2	TRUE	NA
rs73615400	T	C	T	C	-0.0956303	-0.0403938	0.0905	0.903087	FALSE	FALSE	FALSE	q9yPzw	51524380	0.504775	0.060561	Focal brain injury	TRUE	reported	textfile	20	50140919	0.0193428	9.53613e-07	15146	Eubacteriumventriosumgroup	TRUE	reported	aOw3mQ	textfile	2	TRUE	NA
rs73849225	T	C	T	C	0.0975711	0.051305	0.0795	0.91744	FALSE	FALSE	FALSE	q9yPzw	125450659	0.429981	0.0650069	Focal brain injury	TRUE	reported	textfile	4	126371814	0.0224388	5.20909e-06	14573	Eubacteriumventriosumgroup	TRUE	reported	aOw3mQ	textfile	2	TRUE	NA
rs78250280	G	A	G	A	0.0749762	0.0214017	0.1491	0.857806	FALSE	FALSE	FALSE	q9yPzw	147819813	0.67686	0.0513537	Focal brain injury	TRUE	reported	textfile	1	147291928	0.0164404	3.35791e-06	14835	Eubacteriumventriosumgroup	TRUE	reported	aOw3mQ	textfile	2	TRUE	NA
rs876734	C	T	C	T	-0.0618696	0.0388866	0.2893	0.717273	FALSE	FALSE	FALSE	q9yPzw	52030212	0.332629	0.0401376	Focal brain injury	TRUE	reported	textfile	12	52423996	0.0132532	2.88908e-06	14913	Eubacteriumventriosumgroup	TRUE	reported	aOw3mQ	textfile	2	TRUE	NA
rs9316536	T	G	T	G	-0.0817111	0.0790411	0.1362	0.855592	FALSE	FALSE	FALSE	q9yPzw	51364440	0.123003	0.0512492	Focal brain injury	TRUE	reported	textfile	13	51938576	0.0183121	7.83519e-06	15289	Eubacteriumventriosumgroup	TRUE	reported	aOw3mQ	textfile	2	TRUE	NA
rs11620597	T	C	T	C	0.119479	0.0345988	0.0527	0.975213	FALSE	FALSE	FALSE	q9yPzw	85504955	0.768054	0.117315	Focal brain injury	TRUE	reported	textfile	13	86079090	0.0271688	7.80178e-06	11031	Marvinbryantia	TRUE	reported	M901as	textfile	2	TRUE	NA
rs1187983	C	T	C	T	-0.0935456	-0.00863847	0.1223	0.895941	FALSE	FALSE	FALSE	q9yPzw	57976188	0.883604	0.0590053	Focal brain injury	TRUE	reported	textfile	1	58441860	0.0193174	2.02427e-06	11896	Marvinbryantia	TRUE	reported	M901as	textfile	2	TRUE	NA
rs146541147	G	A	G	A	0.118845	-0.0886333	0.0706	0.966292	FALSE	FALSE	FALSE	q9yPzw	4542085	0.373935	0.0996857	Focal brain injury	TRUE	reported	textfile	19	4542097	0.0268423	6.86288e-06	10778	Marvinbryantia	TRUE	reported	M901as	textfile	2	TRUE	NA
rs2724813	A	G	A	G	-0.0840769	-0.101362	0.2008	0.763232	FALSE	FALSE	FALSE	q9yPzw	12474925	0.0157268	0.0419686	Focal brain injury	TRUE	reported	textfile	10	12516924	0.0167551	6.28451e-07	11610	Marvinbryantia	TRUE	reported	M901as	textfile	2	TRUE	NA
rs2842896	C	T	C	T	-0.0649396	0.0119658	0.5278	0.413528	FALSE	FALSE	FALSE	q9yPzw	132560525	0.74261	0.0364367	Focal brain injury	TRUE	reported	textfile	6	132881664	0.0131146	7.25363e-07	11709	Marvinbryantia	TRUE	reported	M901as	textfile	2	TRUE	NA
rs2863363	A	G	A	G	0.0634861	0.0243257	0.3678	0.755465	FALSE	FALSE	FALSE	q9yPzw	166321977	0.55868	0.0415963	Focal brain injury	TRUE	reported	textfile	3	166039765	0.0136323	3.11281e-06	11950	Marvinbryantia	TRUE	reported	M901as	textfile	2	TRUE	NA
rs3125832	A	C	A	C	0.0679323	-0.0152676	0.2624	0.77302	FALSE	FALSE	FALSE	q9yPzw	211226838	0.721795	0.0428791	Focal brain injury	TRUE	reported	textfile	1	211400180	0.015012	5.02731e-06	11709	Marvinbryantia	TRUE	reported	M901as	textfile	2	TRUE	NA
rs61884471	G	A	G	A	0.124426	-0.0578305	0.0845	0.891941	FALSE	FALSE	FALSE	q9yPzw	45805010	0.315535	0.0576187	Focal brain injury	TRUE	reported	textfile	11	45826561	0.0248431	1.01163e-06	11559	Marvinbryantia	TRUE	reported	M901as	textfile	2	TRUE	NA
rs72948274	A	C	A	C	-0.126354	0.0853374	0.0577	0.936312	FALSE	FALSE	FALSE	q9yPzw	79807639	0.242881	0.0730744	Focal brain injury	TRUE	reported	textfile	11	79518683	0.0272212	3.2591e-06	11561	Marvinbryantia	TRUE	reported	M901as	textfile	2	TRUE	NA
rs8006832	G	T	G	T	-0.0952415	-0.0886564	0.1113	0.907157	FALSE	FALSE	FALSE	q9yPzw	21109678	0.153802	0.0621614	Focal brain injury	TRUE	reported	textfile	14	21577837	0.0216699	6.58083e-06	11412	Marvinbryantia	TRUE	reported	M901as	textfile	2	TRUE	NA
rs116270582	T	A	T	A	-0.153844	-0.0740432	0.0487	0.0467991	FALSE	TRUE	FALSE	q9yPzw	119469	0.405857	0.0890792	Focal brain injury	TRUE	reported	textfile	4	119349	0.0329324	1.19525e-06	9099	Roseburia	TRUE	reported	e7GGce	textfile	2	TRUE	NA
rs12740451	T	C	T	C	0.0697527	0.0444962	0.1252	0.865123	FALSE	FALSE	FALSE	q9yPzw	94713418	0.395338	0.0523499	Focal brain injury	TRUE	reported	textfile	1	95178974	0.0153607	7.34264e-06	17837	Roseburia	TRUE	reported	e7GGce	textfile	2	TRUE	NA
rs147990086	A	G	A	G	-0.0578936	0.046818	0.1909	0.81703	FALSE	FALSE	FALSE	q9yPzw	145779823	0.324095	0.0474789	Focal brain injury	TRUE	reported	textfile	1	145655256	0.01324	8.92942e-06	17840	Roseburia	TRUE	reported	e7GGce	textfile	2	TRUE	NA
rs16910295	T	C	T	C	-0.0980434	-0.111151	0.0606	0.944761	FALSE	FALSE	FALSE	q9yPzw	11988022	0.159603	0.0790322	Focal brain injury	TRUE	reported	textfile	11	12009569	0.020957	2.91111e-06	16648	Roseburia	TRUE	reported	e7GGce	textfile	2	TRUE	NA
rs2034589	G	C	G	C	0.0629765	0.0281353	0.2276	0.178794	FALSE	TRUE	FALSE	q9yPzw	8257946	0.549456	0.0470038	Focal brain injury	TRUE	reported	textfile	16	8307948	0.0123489	5.01161e-07	17846	Roseburia	TRUE	reported	e7GGce	textfile	2	TRUE	NA
rs2160994	T	C	T	C	0.0550687	-0.0055368	0.3797	0.665393	FALSE	FALSE	FALSE	q9yPzw	50256274	0.883445	0.0377671	Focal brain injury	TRUE	reported	textfile	12	50650057	0.0112481	9.6985e-07	17444	Roseburia	TRUE	reported	e7GGce	textfile	2	TRUE	NA
rs2943022	T	C	T	C	0.0493786	0.0724455	0.4602	0.418203	FALSE	FALSE	FALSE	q9yPzw	90303097	0.0460352	0.0363123	Focal brain injury	TRUE	reported	textfile	5	89598914	0.0106763	4.11408e-06	17854	Roseburia	TRUE	reported	e7GGce	textfile	2	TRUE	NA
rs302266	T	C	T	C	-0.0777312	0.0821108	0.1203	0.873624	FALSE	FALSE	FALSE	q9yPzw	194214520	0.126298	0.053707	Focal brain injury	TRUE	reported	textfile	1	194183650	0.0172985	8.12587e-06	17056	Roseburia	TRUE	reported	e7GGce	textfile	2	TRUE	NA
rs329182	T	C	T	C	0.0690327	-0.12241	0.1571	0.840799	FALSE	FALSE	FALSE	q9yPzw	125740801	0.0122919	0.0488928	Focal brain injury	TRUE	reported	textfile	5	125076494	0.0152884	5.90142e-06	17854	Roseburia	TRUE	reported	e7GGce	textfile	2	TRUE	NA
rs55858165	A	C	A	C	0.179284	-0.0751511	0.0775	0.962111	FALSE	FALSE	FALSE	q9yPzw	85969578	0.42997	0.0952192	Focal brain injury	TRUE	reported	textfile	15	86512809	0.0404954	9.98975e-06	5447	Roseburia	TRUE	reported	e7GGce	textfile	2	TRUE	NA
rs57466170	C	T	C	T	0.0741405	-0.0137462	0.0865	0.924194	FALSE	FALSE	FALSE	q9yPzw	37566864	0.839834	0.068015	Focal brain injury	TRUE	reported	textfile	15	37859065	0.0171601	8.30102e-06	17333	Roseburia	TRUE	reported	e7GGce	textfile	2	TRUE	NA
rs6445851	G	A	G	A	-0.0497336	-0.0117367	0.4006	0.628508	FALSE	FALSE	FALSE	q9yPzw	57082200	0.750661	0.0369351	Focal brain injury	TRUE	reported	textfile	3	57116228	0.0108158	3.52721e-06	17851	Roseburia	TRUE	reported	e7GGce	textfile	2	TRUE	NA
rs6930661	C	T	C	T	-0.0961587	-0.0231614	0.0755	0.940037	FALSE	FALSE	FALSE	q9yPzw	12774379	0.760468	0.0759723	Focal brain injury	TRUE	reported	textfile	6	12774611	0.0204975	2.47942e-06	16945	Roseburia	TRUE	reported	e7GGce	textfile	2	TRUE	NA
rs75326254	C	T	C	T	-0.104628	-0.0301521	0.0636	0.940387	FALSE	FALSE	FALSE	q9yPzw	165757348	0.69086	0.0758184	Focal brain injury	TRUE	reported	textfile	6	166170836	0.0230897	7.50204e-06	15893	Roseburia	TRUE	reported	e7GGce	textfile	2	TRUE	NA
rs78753150	A	C	A	C	0.0968739	0.0290866	0.0586	0.901044	FALSE	FALSE	FALSE	q9yPzw	144756092	0.626139	0.0597056	Focal brain injury	TRUE	reported	textfile	5	144135655	0.0214067	9.98312e-06	16303	Roseburia	TRUE	reported	e7GGce	textfile	2	TRUE	NA
rs9300744	C	T	C	T	-0.0588452	0.0415031	0.2386	0.820977	FALSE	FALSE	FALSE	q9yPzw	102465136	0.373311	0.0466176	Focal brain injury	TRUE	reported	textfile	13	103117486	0.0126228	4.75118e-06	17854	Roseburia	TRUE	reported	e7GGce	textfile	2	TRUE	NA
rs11627628	T	C	T	C	0.143961	0.0751292	0.0726	0.924526	FALSE	FALSE	FALSE	q9yPzw	21011446	0.267699	0.0677831	Focal brain injury	TRUE	reported	textfile	14	21479605	0.0290223	1.0092e-06	8486	Oscillibacter	TRUE	reported	D0Szkl	textfile	2	TRUE	NA
rs11990279	T	C	T	C	-0.0824934	0.0336811	0.2396	0.798849	FALSE	FALSE	FALSE	q9yPzw	11258805	0.450714	0.0446566	Focal brain injury	TRUE	reported	textfile	8	11116314	0.0180457	4.94298e-06	8528	Oscillibacter	TRUE	reported	D0Szkl	textfile	2	TRUE	NA
rs12417956	C	G	C	G	0.0785431	-0.130901	0.2445	0.275513	FALSE	TRUE	FALSE	q9yPzw	25951904	0.00120348	0.0404257	Focal brain injury	TRUE	reported	textfile	11	25973451	0.0174075	6.02626e-06	8928	Oscillibacter	TRUE	reported	D0Szkl	textfile	2	TRUE	NA
rs12649930	T	G	T	G	0.121589	-0.00315259	0.0944	0.89959	FALSE	FALSE	FALSE	q9yPzw	3654564	0.957593	0.0592878	Focal brain injury	TRUE	reported	textfile	4	3656291	0.0259612	4.09379e-06	8794	Oscillibacter	TRUE	reported	D0Szkl	textfile	2	TRUE	NA
rs133832	A	C	A	C	-0.0795527	-0.00205735	0.3131	0.71618	FALSE	FALSE	FALSE	q9yPzw	44438827	0.958919	0.0399403	Focal brain injury	TRUE	reported	textfile	22	44834707	0.0162411	1.14719e-06	8926	Oscillibacter	TRUE	reported	D0Szkl	textfile	2	TRUE	NA
rs137917150	T	A	T	A	-0.174992	-0.0284744	0.0616	0.0928336	FALSE	TRUE	FALSE	q9yPzw	81972611	0.644776	0.0617622	Focal brain injury	TRUE	reported	textfile	12	82366390	0.0388394	4.61985e-06	5733	Oscillibacter	TRUE	reported	D0Szkl	textfile	2	TRUE	NA
rs16866406	A	G	A	G	0.0988765	0.0152491	0.1392	0.846798	FALSE	FALSE	FALSE	q9yPzw	178592420	0.757169	0.0493177	Focal brain injury	TRUE	reported	textfile	2	179457147	0.0208795	3.07821e-06	8930	Oscillibacter	TRUE	reported	D0Szkl	textfile	2	TRUE	NA
rs16934185	A	G	A	G	-0.129568	0.0394922	0.1044	0.897362	FALSE	FALSE	FALSE	q9yPzw	1798324	0.50047	0.0586154	Focal brain injury	TRUE	reported	textfile	9	1798324	0.028157	4.38031e-06	8492	Oscillibacter	TRUE	reported	D0Szkl	textfile	2	TRUE	NA
rs234108	A	G	A	G	0.0749553	-0.0104694	0.4801	0.603793	FALSE	FALSE	FALSE	q9yPzw	184973539	0.774139	0.0364829	Focal brain injury	TRUE	reported	textfile	1	184942671	0.0152632	9.16336e-07	8694	Oscillibacter	TRUE	reported	D0Szkl	textfile	2	TRUE	NA
rs36095275	C	T	C	T	-0.0752368	-0.028702	0.3618	0.583223	FALSE	FALSE	FALSE	q9yPzw	31800923	0.429063	0.0362951	Focal brain injury	TRUE	reported	textfile	14	32270129	0.0156861	1.39627e-06	8694	Oscillibacter	TRUE	reported	D0Szkl	textfile	2	TRUE	NA
rs4506202	A	G	A	G	-0.0711323	-0.0217652	0.5159	0.467195	FALSE	FALSE	FALSE	q9yPzw	21740565	0.545573	0.0360108	Focal brain injury	TRUE	reported	textfile	8	21598077	0.0152261	3.20825e-06	8694	Oscillibacter	TRUE	reported	D0Szkl	textfile	2	TRUE	NA
rs61883564	A	G	A	G	-0.101351	0.00635387	0.1243	0.864173	FALSE	FALSE	FALSE	q9yPzw	79302798	0.902997	0.0521337	Focal brain injury	TRUE	reported	textfile	11	79013843	0.0221016	3.38712e-06	8930	Oscillibacter	TRUE	reported	D0Szkl	textfile	2	TRUE	NA
rs6901560	C	G	C	G	0.0855032	-0.00729847	0.1988	0.187285	FALSE	TRUE	FALSE	q9yPzw	36964218	0.873443	0.0458197	Focal brain injury	TRUE	reported	textfile	6	36931994	0.018693	6.20951e-06	8525	Oscillibacter	TRUE	reported	D0Szkl	textfile	2	TRUE	NA
rs75453768	G	T	G	T	0.12212	0.0652211	0.0865	0.902165	FALSE	FALSE	FALSE	q9yPzw	114710047	0.280355	0.0604168	Focal brain injury	TRUE	reported	textfile	10	116469806	0.0268629	5.34738e-06	8256	Oscillibacter	TRUE	reported	D0Szkl	textfile	2	TRUE	NA
rs761240	T	G	T	G	-0.17664	-0.000981515	0.0666	0.948521	FALSE	FALSE	FALSE	q9yPzw	50891355	0.990674	0.0839674	Focal brain injury	TRUE	reported	textfile	20	49507892	0.0388812	2.03841e-06	5185	Oscillibacter	TRUE	reported	D0Szkl	textfile	2	TRUE	NA
rs9393920	A	G	A	G	-0.0744662	0.00174071	0.4354	0.621631	FALSE	FALSE	FALSE	q9yPzw	28612816	0.962153	0.036684	Focal brain injury	TRUE	reported	textfile	6	28580593	0.0151081	9.92237e-07	8930	Oscillibacter	TRUE	reported	D0Szkl	textfile	2	TRUE	NA
rs116969552	A	G	A	G	-0.166823	0.179632	0.0358	0.971591	FALSE	FALSE	FALSE	q9yPzw	126525834	0.0976562	0.108452	Focal brain injury	TRUE	reported	textfile	10	128214403	0.0376681	9.15949e-06	6824	Ruminiclostridium6	TRUE	reported	HWsbrr	textfile	2	TRUE	NA
rs11992182	A	C	A	C	0.0625299	-0.019103	0.2883	0.778271	FALSE	FALSE	FALSE	q9yPzw	78854264	0.657266	0.0430548	Focal brain injury	TRUE	reported	textfile	8	79766499	0.0137876	4.64839e-06	13381	Ruminiclostridium6	TRUE	reported	HWsbrr	textfile	2	TRUE	NA
rs1871858	C	G	C	G	-0.105422	-0.00714679	0.0795	0.111079	FALSE	TRUE	FALSE	q9yPzw	60754918	0.899374	0.0565176	Focal brain injury	TRUE	reported	textfile	15	61047117	0.0237274	9.11606e-06	12818	Ruminiclostridium6	TRUE	reported	HWsbrr	textfile	2	TRUE	NA
rs2548459	C	T	C	T	0.0554866	0.0199055	0.4702	0.591293	FALSE	FALSE	FALSE	q9yPzw	48706082	0.582704	0.0362286	Focal brain injury	TRUE	reported	textfile	19	49209339	0.0122755	6.40206e-06	13377	Ruminiclostridium6	TRUE	reported	HWsbrr	textfile	2	TRUE	NA
rs35362464	C	A	C	A	0.0720077	0.033488	0.1511	0.860028	FALSE	FALSE	FALSE	q9yPzw	36476389	0.516456	0.0516139	Focal brain injury	TRUE	reported	textfile	4	36478011	0.0165387	8.99138e-06	13308	Ruminiclostridium6	TRUE	reported	HWsbrr	textfile	2	TRUE	NA
rs61060922	T	G	T	G	0.15913	-0.132337	0.0447	0.966834	FALSE	FALSE	FALSE	q9yPzw	72102255	0.186317	0.100138	Focal brain injury	TRUE	reported	textfile	16	72136154	0.0322283	1.08647e-06	8955	Ruminiclostridium6	TRUE	reported	HWsbrr	textfile	2	TRUE	NA
rs663262	T	C	T	C	-0.13498	-0.0520482	0.0517	0.966116	FALSE	FALSE	FALSE	q9yPzw	86468034	0.601909	0.0997748	Focal brain injury	TRUE	reported	textfile	11	86179076	0.0310715	3.39417e-06	7876	Ruminiclostridium6	TRUE	reported	HWsbrr	textfile	2	TRUE	NA
rs67479537	T	C	T	C	0.118994	0.021594	0.0795	0.952855	FALSE	FALSE	FALSE	q9yPzw	10004839	0.79885	0.0847369	Focal brain injury	TRUE	reported	textfile	19	10115515	0.026487	9.302e-06	11613	Ruminiclostridium6	TRUE	reported	HWsbrr	textfile	2	TRUE	NA
rs71414120	T	G	T	G	0.200894	0.0830725	0.0765	0.948519	FALSE	FALSE	FALSE	q9yPzw	56472234	0.30763	0.0814269	Focal brain injury	TRUE	reported	textfile	14	56938952	0.0406434	1.07697e-06	5567	Ruminiclostridium6	TRUE	reported	HWsbrr	textfile	2	TRUE	NA
rs72991535	T	G	T	G	0.135604	0.0149625	0.0596	0.964076	FALSE	FALSE	FALSE	q9yPzw	78258244	0.877865	0.0973635	Focal brain injury	TRUE	reported	textfile	18	76018244	0.0295174	4.95367e-06	9642	Ruminiclostridium6	TRUE	reported	HWsbrr	textfile	2	TRUE	NA
rs73176030	T	C	T	C	0.058665	-0.0459529	0.3181	0.726677	FALSE	FALSE	FALSE	q9yPzw	101628002	0.253216	0.0402188	Focal brain injury	TRUE	reported	textfile	7	101271282	0.013208	7.28883e-06	13378	Ruminiclostridium6	TRUE	reported	HWsbrr	textfile	2	TRUE	NA
rs77193512	A	G	A	G	0.0736533	0.0608366	0.167	0.752521	FALSE	FALSE	FALSE	q9yPzw	40267513	0.141058	0.0413331	Focal brain injury	TRUE	reported	textfile	11	40289063	0.0153163	1.29587e-06	13380	Ruminiclostridium6	TRUE	reported	HWsbrr	textfile	2	TRUE	NA
rs792058	G	A	G	A	0.0554234	0.047362	0.4274	0.564514	FALSE	FALSE	FALSE	q9yPzw	5408472	0.192306	0.0363264	Focal brain injury	TRUE	reported	textfile	2	5548605	0.0125423	8.57953e-06	12933	Ruminiclostridium6	TRUE	reported	HWsbrr	textfile	2	TRUE	NA
rs79968172	G	A	G	A	0.11614	0.0444901	0.0557	0.941492	FALSE	FALSE	FALSE	q9yPzw	240340526	0.559823	0.0762987	Focal brain injury	TRUE	reported	textfile	1	240503826	0.0243083	1.66054e-06	12802	Ruminiclostridium6	TRUE	reported	HWsbrr	textfile	2	TRUE	NA
rs9555756	A	C	A	C	-0.0804138	0.00419372	0.1243	0.915671	FALSE	FALSE	FALSE	q9yPzw	111050902	0.948174	0.0645191	Focal brain injury	TRUE	reported	textfile	13	111703249	0.0176692	7.10127e-06	13369	Ruminiclostridium6	TRUE	reported	HWsbrr	textfile	2	TRUE	NA
rs117347059	G	C	G	C	-0.128261	-0.0104654	0.2068	0.187703	FALSE	TRUE	FALSE	q9yPzw	129793365	0.820517	0.0461276	Focal brain injury	TRUE	reported	textfile	7	129433205	0.0285123	9.16713e-06	3684	Gordonibacter	TRUE	reported	EeaJca	textfile	2	TRUE	NA
rs13412653	A	C	A	C	0.107597	-0.0206074	0.3539	0.629954	FALSE	FALSE	FALSE	q9yPzw	29935628	0.576327	0.0368808	Focal brain injury	TRUE	reported	textfile	2	30158494	0.0239228	8.61141e-06	3723	Gordonibacter	TRUE	reported	EeaJca	textfile	2	TRUE	NA
rs16955299	G	A	G	A	-0.196423	-0.0233048	0.0835	0.901158	FALSE	FALSE	FALSE	q9yPzw	54879849	0.698451	0.0601553	Focal brain injury	TRUE	reported	textfile	17	52957210	0.0433538	6.37019e-06	3572	Gordonibacter	TRUE	reported	EeaJca	textfile	2	TRUE	NA
rs322296	G	A	G	A	0.17869	-0.0399238	0.1193	0.925414	FALSE	FALSE	FALSE	q9yPzw	137252442	0.559023	0.0683285	Focal brain injury	TRUE	reported	textfile	7	136937189	0.037722	4.02422e-06	3595	Gordonibacter	TRUE	reported	EeaJca	textfile	2	TRUE	NA
rs35042269	C	A	C	A	-0.180293	-0.117192	0.1889	0.885691	FALSE	FALSE	FALSE	q9yPzw	8140880	0.0380794	0.0565052	Focal brain injury	TRUE	reported	textfile	4	8142607	0.0403296	8.10852e-06	3595	Gordonibacter	TRUE	reported	EeaJca	textfile	2	TRUE	NA
rs3765837	T	G	T	G	-0.190729	-0.0497267	0.0785	0.928023	FALSE	FALSE	FALSE	q9yPzw	210455105	0.474929	0.0695983	Focal brain injury	TRUE	reported	textfile	1	210628449	0.0433608	7.16906e-06	3556	Gordonibacter	TRUE	reported	EeaJca	textfile	2	TRUE	NA
rs4596722	A	G	A	G	0.102908	0.0450048	0.4761	0.499	FALSE	FALSE	FALSE	q9yPzw	86172229	0.208353	0.0357718	Focal brain injury	TRUE	reported	textfile	9	88787144	0.0231571	9.0568e-06	3723	Gordonibacter	TRUE	reported	EeaJca	textfile	2	TRUE	NA
rs72714787	C	A	C	A	0.181405	0.0321223	0.1044	0.868982	FALSE	FALSE	FALSE	q9yPzw	135847346	0.543727	0.0529035	Focal brain injury	TRUE	reported	textfile	4	136768501	0.0377102	1.42889e-06	3723	Gordonibacter	TRUE	reported	EeaJca	textfile	2	TRUE	NA
rs72939513	A	G	A	G	-0.21399	-0.000720886	0.0537	0.949093	FALSE	FALSE	FALSE	q9yPzw	82670413	0.992997	0.0821308	Focal brain injury	TRUE	reported	textfile	1	83136096	0.0490592	7.98199e-06	3435	Gordonibacter	TRUE	reported	EeaJca	textfile	2	TRUE	NA
rs7294633	C	T	C	T	0.12867	0.0403227	0.3509	0.72554	FALSE	FALSE	FALSE	q9yPzw	28871601	0.316988	0.0402958	Focal brain injury	TRUE	reported	textfile	12	29024534	0.0249946	3.43763e-07	3723	Gordonibacter	TRUE	reported	EeaJca	textfile	2	TRUE	NA
rs76287110	A	T	A	T	-0.242965	-0.0430202	0.0706	0.0818594	FALSE	TRUE	FALSE	q9yPzw	187732566	0.510782	0.0654181	Focal brain injury	TRUE	reported	textfile	3	187450354	0.0466177	1.67486e-07	3483	Gordonibacter	TRUE	reported	EeaJca	textfile	2	TRUE	NA
rs768830	G	A	G	A	0.149852	-0.0232945	0.1292	0.842714	FALSE	FALSE	FALSE	q9yPzw	18930984	0.636992	0.0493623	Focal brain injury	TRUE	reported	textfile	7	18970607	0.0333315	7.75583e-06	3723	Gordonibacter	TRUE	reported	EeaJca	textfile	2	TRUE	NA
rs117467633	T	C	T	C	-0.169687	0.0798043	0.0626	0.959996	FALSE	FALSE	FALSE	q9yPzw	21254094	0.39359	0.0935436	Focal brain injury	TRUE	reported	textfile	17	21157406	0.0383169	9.13317e-06	5077	LachnospiraceaeNC2004group	TRUE	reported	iNsNJb	textfile	2	TRUE	NA
rs12127733	G	A	G	A	0.115182	-0.044996	0.1779	0.82146	FALSE	FALSE	FALSE	q9yPzw	234021975	0.333057	0.0464846	Focal brain injury	TRUE	reported	textfile	1	234157721	0.0246006	3.10594e-06	6226	LachnospiraceaeNC2004group	TRUE	reported	iNsNJb	textfile	2	TRUE	NA
rs12208226	C	A	C	A	-0.154739	0.0280397	0.1064	0.894534	FALSE	FALSE	FALSE	q9yPzw	22725679	0.628993	0.0580359	Focal brain injury	TRUE	reported	textfile	6	22725908	0.0340372	9.7484e-06	5620	LachnospiraceaeNC2004group	TRUE	reported	iNsNJb	textfile	2	TRUE	NA
rs12863463	G	A	G	A	-0.156365	0.05329	0.0547	0.922857	FALSE	FALSE	FALSE	q9yPzw	46938056	0.427902	0.0672185	Focal brain injury	TRUE	reported	textfile	13	47512191	0.0345372	6.03984e-06	5516	LachnospiraceaeNC2004group	TRUE	reported	iNsNJb	textfile	2	TRUE	NA
rs1331592	C	G	C	G	0.0948806	-0.057753	0.2286	0.235833	FALSE	TRUE	FALSE	q9yPzw	119477708	0.170426	0.0421298	Focal brain injury	TRUE	reported	textfile	9	122239986	0.0208369	5.34359e-06	6328	LachnospiraceaeNC2004group	TRUE	reported	iNsNJb	textfile	2	TRUE	NA
rs17067076	G	A	G	A	-0.154631	0.0541183	0.0765	0.884754	FALSE	FALSE	FALSE	q9yPzw	60561853	0.328525	0.0553872	Focal brain injury	TRUE	reported	textfile	18	58229086	0.0352194	5.61206e-06	4449	LachnospiraceaeNC2004group	TRUE	reported	iNsNJb	textfile	2	TRUE	NA
rs1928659	T	C	T	C	0.102522	-0.0332359	0.2495	0.79749	FALSE	FALSE	FALSE	q9yPzw	29334139	0.456139	0.0445989	Focal brain injury	TRUE	reported	textfile	9	29334137	0.0226445	6.17241e-06	5516	LachnospiraceaeNC2004group	TRUE	reported	iNsNJb	textfile	2	TRUE	NA
rs1929743	T	C	T	C	0.0837206	0.0372218	0.3121	0.664244	FALSE	FALSE	FALSE	q9yPzw	76255426	0.324423	0.0377729	Focal brain injury	TRUE	reported	textfile	13	76829562	0.0190318	9.0551e-06	6330	LachnospiraceaeNC2004group	TRUE	reported	iNsNJb	textfile	2	TRUE	NA
rs3756315	A	G	A	G	-0.0883469	0.0334187	0.339	0.703864	FALSE	FALSE	FALSE	q9yPzw	150165159	0.392318	0.0390669	Focal brain injury	TRUE	reported	textfile	5	149544722	0.0188397	3.32583e-06	6328	LachnospiraceaeNC2004group	TRUE	reported	iNsNJb	textfile	2	TRUE	NA
rs6116753	G	A	G	A	0.0994748	-0.024273	0.2396	0.821362	FALSE	FALSE	FALSE	q9yPzw	5350054	0.602895	0.0466573	Focal brain injury	TRUE	reported	textfile	20	5330700	0.0209139	2.9225e-06	6278	LachnospiraceaeNC2004group	TRUE	reported	iNsNJb	textfile	2	TRUE	NA
rs118038478	A	G	A	G	0.205676	0.0682996	0.0755	0.930006	FALSE	FALSE	FALSE	q9yPzw	47203698	0.330113	0.070131	Focal brain injury	TRUE	reported	textfile	16	47237609	0.0468917	7.85422e-06	3295	Prevotella7	TRUE	reported	lkoLXf	textfile	2	TRUE	NA
rs12124567	A	G	A	G	-0.121281	0.0321917	0.2624	0.796156	FALSE	FALSE	FALSE	q9yPzw	3427238	0.475676	0.0451321	Focal brain injury	TRUE	reported	textfile	1	3343802	0.0275017	9.48982e-06	3283	Prevotella7	TRUE	reported	lkoLXf	textfile	2	TRUE	NA
rs12195431	T	C	T	C	0.196528	0.0379808	0.0785	0.902853	FALSE	FALSE	FALSE	q9yPzw	90309935	0.533159	0.0609457	Focal brain injury	TRUE	reported	textfile	6	91019654	0.0442322	8.72818e-06	3489	Prevotella7	TRUE	reported	lkoLXf	textfile	2	TRUE	NA
rs16937247	G	C	G	C	0.146098	0.0118254	0.1402	0.199737	FALSE	TRUE	FALSE	q9yPzw	19921569	0.790376	0.0444863	Focal brain injury	TRUE	reported	textfile	11	19943115	0.0351529	9.63705e-06	3486	Prevotella7	TRUE	reported	lkoLXf	textfile	2	TRUE	NA
rs2240542	C	T	C	T	0.12085	0.0393818	0.2575	0.734838	FALSE	FALSE	FALSE	q9yPzw	241126899	0.331673	0.0405684	Focal brain injury	TRUE	reported	textfile	2	242066314	0.0261776	4.84146e-06	3489	Prevotella7	TRUE	reported	lkoLXf	textfile	2	TRUE	NA
rs2918132	C	T	C	T	-0.114648	-0.0018421	0.3678	0.625328	FALSE	FALSE	FALSE	q9yPzw	131202057	0.960343	0.0370471	Focal brain injury	TRUE	reported	textfile	10	133000320	0.0254916	6.42409e-06	3318	Prevotella7	TRUE	reported	lkoLXf	textfile	2	TRUE	NA
rs430270	A	C	A	C	0.139155	-0.00154536	0.2008	0.808641	FALSE	FALSE	FALSE	q9yPzw	60488646	0.973094	0.0458184	Focal brain injury	TRUE	reported	textfile	3	60474379	0.0297055	2.86846e-06	3318	Prevotella7	TRUE	reported	lkoLXf	textfile	2	TRUE	NA
rs57404562	C	A	C	A	0.155486	-0.0103003	0.1799	0.871375	FALSE	FALSE	FALSE	q9yPzw	11961636	0.847459	0.0535465	Focal brain injury	TRUE	reported	textfile	2	12101762	0.0316057	6.21576e-07	3487	Prevotella7	TRUE	reported	lkoLXf	textfile	2	TRUE	NA
rs79263163	A	C	A	C	-0.143982	-0.00699859	0.1849	0.798054	FALSE	FALSE	FALSE	q9yPzw	39800223	0.87549	0.0446655	Focal brain injury	TRUE	reported	textfile	11	39821773	0.031501	7.51048e-06	3489	Prevotella7	TRUE	reported	lkoLXf	textfile	2	TRUE	NA
rs9426434	T	C	T	C	-0.123657	0.071464	0.2734	0.650923	FALSE	FALSE	FALSE	q9yPzw	29409704	0.0577564	0.0376614	Focal brain injury	TRUE	reported	textfile	1	29736216	0.0278514	9.71711e-06	3318	Prevotella7	TRUE	reported	lkoLXf	textfile	2	TRUE	NA
rs9608249	A	G	A	G	-0.158213	0.0675443	0.171	0.886185	FALSE	FALSE	FALSE	q9yPzw	24217984	0.236146	0.057015	Focal brain injury	TRUE	reported	textfile	22	24613952	0.0336317	2.06687e-06	3482	Prevotella7	TRUE	reported	lkoLXf	textfile	2	TRUE	NA
rs9959718	G	A	G	A	0.133012	-0.00554243	0.2495	0.796277	FALSE	FALSE	FALSE	q9yPzw	73775429	0.900911	0.0445138	Focal brain injury	TRUE	reported	textfile	18	71442664	0.0275361	1.90058e-06	3489	Prevotella7	TRUE	reported	lkoLXf	textfile	2	TRUE	NA
rs11899949	G	A	G	A	0.130568	0.0448067	0.2773	0.690155	FALSE	FALSE	FALSE	q9yPzw	37821926	0.248428	0.0388213	Focal brain injury	TRUE	reported	textfile	2	38049069	0.0276239	2.7671e-06	3258	Victivallis	TRUE	reported	I9Hw2q	textfile	2	TRUE	NA
rs12512543	A	C	A	C	-0.178036	-0.00228532	0.1213	0.91503	FALSE	FALSE	FALSE	q9yPzw	9606821	0.971716	0.0644544	Focal brain injury	TRUE	reported	textfile	4	9608445	0.0374344	2.5413e-06	3239	Victivallis	TRUE	reported	I9Hw2q	textfile	2	TRUE	NA
rs173120	T	C	T	C	0.13381	-0.00804061	0.2455	0.810363	FALSE	FALSE	FALSE	q9yPzw	72302743	0.860949	0.0459026	Focal brain injury	TRUE	reported	textfile	13	72876881	0.0290127	7.65253e-06	3263	Victivallis	TRUE	reported	I9Hw2q	textfile	2	TRUE	NA
rs1882775	A	G	A	G	-0.13827	-0.0349407	0.2237	0.81752	FALSE	FALSE	FALSE	q9yPzw	39033681	0.451389	0.0463958	Focal brain injury	TRUE	reported	textfile	21	40405606	0.031273	8.72833e-06	3258	Victivallis	TRUE	reported	I9Hw2q	textfile	2	TRUE	NA
rs2546432	T	C	T	C	-0.110803	-0.00173601	0.4662	0.543277	FALSE	FALSE	FALSE	q9yPzw	181152462	0.961582	0.0360406	Focal brain injury	TRUE	reported	textfile	5	180579462	0.0249655	9.93269e-06	3266	Victivallis	TRUE	reported	I9Hw2q	textfile	2	TRUE	NA
rs342302	A	G	A	G	-0.152754	0.0395911	0.159	0.861821	FALSE	FALSE	FALSE	q9yPzw	106737783	0.447844	0.0521613	Focal brain injury	TRUE	reported	textfile	7	106378229	0.0351572	8.15946e-06	3265	Victivallis	TRUE	reported	I9Hw2q	textfile	2	TRUE	NA
rs4764863	G	A	G	A	0.121561	0.008499	0.5	0.448642	FALSE	FALSE	FALSE	q9yPzw	102120406	0.813359	0.0359982	Focal brain injury	TRUE	reported	textfile	12	102514184	0.0246058	8.2222e-07	3266	Victivallis	TRUE	reported	I9Hw2q	textfile	2	TRUE	NA
rs4895919	T	C	T	C	-0.116918	0.00181682	0.4821	0.519174	FALSE	FALSE	FALSE	q9yPzw	131309179	0.959608	0.0358734	Focal brain injury	TRUE	reported	textfile	6	131630319	0.0247515	2.75199e-06	3254	Victivallis	TRUE	reported	I9Hw2q	textfile	2	TRUE	NA
rs56349194	A	G	A	G	-0.158501	-0.00974552	0.16	0.869991	FALSE	FALSE	FALSE	q9yPzw	9291249	0.855006	0.0533315	Focal brain injury	TRUE	reported	textfile	11	9312796	0.0315231	6.25748e-07	3266	Victivallis	TRUE	reported	I9Hw2q	textfile	2	TRUE	NA
rs592514	T	A	T	A	-0.181449	-0.0128703	0.1282	0.12607	FALSE	TRUE	FALSE	q9yPzw	133444720	0.811766	0.0540432	Focal brain injury	TRUE	reported	textfile	9	136309841	0.0391678	2.60375e-06	3241	Victivallis	TRUE	reported	I9Hw2q	textfile	2	TRUE	NA
rs6445926	G	C	G	C	0.117031	-0.00149373	0.3966	0.408264	FALSE	TRUE	FALSE	q9yPzw	57738150	0.967117	0.0362345	Focal brain injury	TRUE	reported	textfile	3	57723877	0.0249764	2.95824e-06	3267	Victivallis	TRUE	reported	I9Hw2q	textfile	2	TRUE	NA
rs911666	T	C	T	C	-0.118576	-0.00685491	0.3052	0.695769	FALSE	FALSE	FALSE	q9yPzw	95604788	0.859731	0.0387903	Focal brain injury	TRUE	reported	textfile	14	96071125	0.0263146	7.65252e-06	3267	Victivallis	TRUE	reported	I9Hw2q	textfile	2	TRUE	NA
rs12129908	C	A	C	A	0.0893273	-0.0264321	0.4473	0.601399	FALSE	FALSE	FALSE	q9yPzw	195094889	0.46993	0.0365795	Focal brain injury	TRUE	reported	textfile	1	195064019	0.0198333	5.79516e-06	5377	Eubacteriumoxidoreducensgroup	TRUE	reported	YRhub7	textfile	2	TRUE	NA
rs12423772	G	T	G	T	0.14098	-0.0213209	0.1501	0.847728	FALSE	FALSE	FALSE	q9yPzw	94121564	0.675708	0.0509671	Focal brain injury	TRUE	reported	textfile	12	94515340	0.0295029	2.62925e-06	5321	Eubacteriumoxidoreducensgroup	TRUE	reported	YRhub7	textfile	2	TRUE	NA
rs1425962	G	C	G	C	0.0906104	-0.012878	0.3429	0.400535	FALSE	TRUE	FALSE	q9yPzw	186984245	0.726427	0.0368066	Focal brain injury	TRUE	reported	textfile	4	187905399	0.0200612	7.32284e-06	5321	Eubacteriumoxidoreducensgroup	TRUE	reported	YRhub7	textfile	2	TRUE	NA
rs2973294	G	T	G	T	0.0923559	0.0147514	0.4205	0.587184	FALSE	FALSE	FALSE	q9yPzw	37525057	0.683964	0.036239	Focal brain injury	TRUE	reported	textfile	4	37526679	0.0195439	2.38836e-06	5378	Eubacteriumoxidoreducensgroup	TRUE	reported	YRhub7	textfile	2	TRUE	NA
rs34561138	G	A	G	A	0.216145	0.0184016	0.0586	0.960805	FALSE	FALSE	FALSE	q9yPzw	86446749	0.844979	0.094112	Focal brain injury	TRUE	reported	textfile	16	86480355	0.045992	2.51163e-06	4186	Eubacteriumoxidoreducensgroup	TRUE	reported	YRhub7	textfile	2	TRUE	NA
rs440215	C	T	C	T	0.0932766	-0.00387257	0.4622	0.560728	FALSE	FALSE	FALSE	q9yPzw	107546693	0.914301	0.0359856	Focal brain injury	TRUE	reported	textfile	5	106882394	0.0195294	1.65407e-06	5377	Eubacteriumoxidoreducensgroup	TRUE	reported	YRhub7	textfile	2	TRUE	NA
rs12206468	G	A	G	A	-0.133016	0.0730953	0.0636	0.922279	FALSE	FALSE	FALSE	q9yPzw	18093460	0.274277	0.0668596	Focal brain injury	TRUE	reported	textfile	6	18093691	0.0269733	1.04222e-06	9554	Oscillospira	TRUE	reported	wOCCOT	textfile	2	TRUE	NA
rs12925026	T	C	T	C	0.13559	0.0697683	0.0726	0.943516	FALSE	FALSE	FALSE	q9yPzw	89726448	0.360803	0.0763466	Focal brain injury	TRUE	reported	textfile	16	89792856	0.030678	9.31021e-06	8200	Oscillospira	TRUE	reported	wOCCOT	textfile	2	TRUE	NA
rs1954532	T	C	T	C	-0.0826246	0.00725715	0.2087	0.800082	FALSE	FALSE	FALSE	q9yPzw	27682209	0.871948	0.0450237	Focal brain injury	TRUE	reported	textfile	14	28151415	0.0175252	2.26773e-06	9841	Oscillospira	TRUE	reported	wOCCOT	textfile	2	TRUE	NA
rs28889936	A	C	A	C	0.114051	0.198522	0.1083	0.904029	FALSE	FALSE	FALSE	q9yPzw	88562149	0.00178357	0.0635456	Focal brain injury	TRUE	reported	textfile	4	89483300	0.0252838	3.36585e-06	9758	Oscillospira	TRUE	reported	wOCCOT	textfile	2	TRUE	NA
rs62422654	C	T	C	T	0.0898456	0.025666	0.1471	0.792174	FALSE	FALSE	FALSE	q9yPzw	170159406	0.558812	0.0439031	Focal brain injury	TRUE	reported	textfile	6	170474630	0.0198088	6.46754e-06	9769	Oscillospira	TRUE	reported	wOCCOT	textfile	2	TRUE	NA
rs72866977	A	C	A	C	-0.130569	0.0436178	0.0696	0.920084	FALSE	FALSE	FALSE	q9yPzw	56295685	0.513408	0.0667408	Focal brain injury	TRUE	reported	textfile	6	56160483	0.0281674	5.62701e-06	9098	Oscillospira	TRUE	reported	wOCCOT	textfile	2	TRUE	NA
rs73038677	T	A	T	A	-0.08321	-0.0216841	0.1819	0.138511	FALSE	TRUE	FALSE	q9yPzw	172655825	0.67725	0.0520979	Focal brain injury	TRUE	reported	textfile	3	172373615	0.0168666	1.0943e-06	10195	Oscillospira	TRUE	reported	wOCCOT	textfile	2	TRUE	NA
rs751183	T	C	T	C	-0.0774322	0.0104476	0.2455	0.818239	FALSE	FALSE	FALSE	q9yPzw	76337408	0.822517	0.0465769	Focal brain injury	TRUE	reported	textfile	1	76803093	0.0172216	6.85127e-06	9841	Oscillospira	TRUE	reported	wOCCOT	textfile	2	TRUE	NA
rs8076323	A	G	A	G	0.0715392	0.0114089	0.2575	0.67565	FALSE	FALSE	FALSE	q9yPzw	14978543	0.764179	0.03803	Focal brain injury	TRUE	reported	textfile	17	14881860	0.0156539	5.61316e-06	10193	Oscillospira	TRUE	reported	wOCCOT	textfile	2	TRUE	NA
rs12404911	C	T	C	T	0.140717	-0.0200971	0.17	0.813894	FALSE	FALSE	FALSE	q9yPzw	239955143	0.662876	0.0461	Focal brain injury	TRUE	reported	textfile	1	240118443	0.0304142	2.79891e-06	3239	Catenibacterium	TRUE	reported	sK2gRg	textfile	2	TRUE	NA
rs212393	G	A	G	A	-0.135254	-0.00951299	0.3101	0.79229	FALSE	FALSE	FALSE	q9yPzw	159064710	0.829755	0.0442433	Focal brain injury	TRUE	reported	textfile	6	159485742	0.0286209	3.62489e-06	3239	Catenibacterium	TRUE	reported	sK2gRg	textfile	2	TRUE	NA
rs73128290	A	G	A	G	0.129726	0.0220125	0.2634	0.701637	FALSE	FALSE	FALSE	q9yPzw	57296613	0.571759	0.0389282	Focal brain injury	TRUE	reported	textfile	7	57364320	0.0284563	4.29372e-06	3239	Catenibacterium	TRUE	reported	sK2gRg	textfile	2	TRUE	NA
rs7742829	C	T	C	T	0.11411	-0.0273017	0.4195	0.564627	FALSE	FALSE	FALSE	q9yPzw	104641790	0.447747	0.0359623	Focal brain injury	TRUE	reported	textfile	6	105089665	0.0251099	5.60729e-06	3239	Catenibacterium	TRUE	reported	sK2gRg	textfile	2	TRUE	NA
rs12406309	A	C	A	C	-0.063193	-0.0834661	0.1909	0.779574	FALSE	FALSE	FALSE	q9yPzw	107531823	0.0533065	0.0431923	Focal brain injury	TRUE	reported	textfile	1	108074445	0.0142275	9.78953e-06	15339	Ruminococcus2	TRUE	reported	QmraQp	textfile	2	TRUE	NA
rs12986628	C	T	C	T	0.0665937	0.054026	0.2127	0.805689	FALSE	FALSE	FALSE	q9yPzw	237194796	0.233202	0.0453181	Focal brain injury	TRUE	reported	textfile	2	238103439	0.0140168	2.14202e-06	14714	Ruminococcus2	TRUE	reported	QmraQp	textfile	2	TRUE	NA
rs1819812	G	T	G	T	0.0842356	-0.0730514	0.1163	0.947174	FALSE	FALSE	FALSE	q9yPzw	151738636	0.370442	0.0815628	Focal brain injury	TRUE	reported	textfile	7	151435722	0.0184893	5.28435e-06	14868	Ruminococcus2	TRUE	reported	QmraQp	textfile	2	TRUE	NA
rs2368224	T	G	T	G	0.199648	0.0412242	0.0477	0.950488	FALSE	FALSE	FALSE	q9yPzw	181791689	0.614553	0.0818612	Focal brain injury	TRUE	reported	textfile	2	182656416	0.0438453	3.6293e-06	3026	Ruminococcus2	TRUE	reported	QmraQp	textfile	2	TRUE	NA
rs2846589	G	T	G	T	0.0522093	-0.00703568	0.4543	0.575556	FALSE	FALSE	FALSE	q9yPzw	862476	0.847775	0.0366521	Focal brain injury	TRUE	reported	textfile	18	862477	0.0116382	7.58896e-06	14924	Ruminococcus2	TRUE	reported	QmraQp	textfile	2	TRUE	NA
rs2997412	A	G	A	G	-0.0568439	-0.0411315	0.2803	0.719419	FALSE	FALSE	FALSE	q9yPzw	61493648	0.3057	0.0401563	Focal brain injury	TRUE	reported	textfile	13	62067781	0.0122325	4.22116e-06	15336	Ruminococcus2	TRUE	reported	QmraQp	textfile	2	TRUE	NA
rs4400279	A	G	A	G	0.0546114	0.0207004	0.3638	0.676728	FALSE	FALSE	FALSE	q9yPzw	16764953	0.588158	0.0382274	Focal brain injury	TRUE	reported	textfile	7	16804578	0.0120077	5.79929e-06	15333	Ruminococcus2	TRUE	reported	QmraQp	textfile	2	TRUE	NA
rs4799823	C	T	C	T	0.0837001	0.0307186	0.1392	0.81448	FALSE	FALSE	FALSE	q9yPzw	35876464	0.508	0.046406	Focal brain injury	TRUE	reported	textfile	18	33456427	0.0182263	5.40138e-06	14650	Ruminococcus2	TRUE	reported	QmraQp	textfile	2	TRUE	NA
rs55707116	C	A	C	A	0.0865521	-0.109431	0.1024	0.925151	FALSE	FALSE	FALSE	q9yPzw	77304469	0.109483	0.0683723	Focal brain injury	TRUE	reported	textfile	9	79919385	0.0189141	8.00593e-06	15336	Ruminococcus2	TRUE	reported	QmraQp	textfile	2	TRUE	NA
rs58681734	A	G	A	G	0.0723875	0.121778	0.1511	0.789327	FALSE	FALSE	FALSE	q9yPzw	134666044	0.00601008	0.0443275	Focal brain injury	TRUE	reported	textfile	9	137557890	0.0160787	4.18175e-06	15338	Ruminococcus2	TRUE	reported	QmraQp	textfile	2	TRUE	NA
rs61791565	T	C	T	C	-0.0523503	-0.0401369	0.3688	0.494409	FALSE	FALSE	FALSE	q9yPzw	24653840	0.262814	0.035844	Focal brain injury	TRUE	reported	textfile	4	24655463	0.0117119	6.78933e-06	15319	Ruminococcus2	TRUE	reported	QmraQp	textfile	2	TRUE	NA
rs75140805	T	G	T	G	0.0836825	-0.0422727	0.1581	0.820241	FALSE	FALSE	FALSE	q9yPzw	12127041	0.371294	0.0472821	Focal brain injury	TRUE	reported	textfile	11	12148588	0.0176445	3.95297e-06	14249	Ruminococcus2	TRUE	reported	QmraQp	textfile	2	TRUE	NA
rs7635831	G	A	G	A	0.0618344	0.0362545	0.2932	0.621742	FALSE	FALSE	FALSE	q9yPzw	173323134	0.331118	0.0373041	Focal brain injury	TRUE	reported	textfile	3	173040924	0.0129031	1.98054e-06	14924	Ruminococcus2	TRUE	reported	QmraQp	textfile	2	TRUE	NA
rs7693984	G	A	G	A	-0.102822	0.00494966	0.0825	0.955739	FALSE	FALSE	FALSE	q9yPzw	4266595	0.954927	0.0875721	Focal brain injury	TRUE	reported	textfile	4	4268322	0.0235087	9.42134e-06	14154	Ruminococcus2	TRUE	reported	QmraQp	textfile	2	TRUE	NA
rs78120384	A	G	A	G	-0.192815	0.00688557	0.0726	0.906812	FALSE	FALSE	FALSE	q9yPzw	106945516	0.910977	0.0615846	Focal brain injury	TRUE	reported	textfile	3	106664363	0.0392045	3.31185e-07	6082	Ruminococcus2	TRUE	reported	QmraQp	textfile	2	TRUE	NA
rs12415649	G	C	G	C	0.0839384	0.0274274	0.2376	0.21837	FALSE	TRUE	FALSE	q9yPzw	123261799	0.524582	0.0431045	Focal brain injury	TRUE	reported	textfile	10	125021315	0.0190567	7.87995e-06	7662	Holdemanella	TRUE	reported	1ESjQW	textfile	2	TRUE	NA
rs12513188	G	A	G	A	0.0903906	0.0408276	0.2217	0.731651	FALSE	FALSE	FALSE	q9yPzw	70135074	0.311072	0.0403047	Focal brain injury	TRUE	reported	textfile	4	71000791	0.0195276	4.6548e-06	7700	Holdemanella	TRUE	reported	1ESjQW	textfile	2	TRUE	NA
rs17586763	T	C	T	C	-0.227285	-0.0618131	0.0179	0.948787	FALSE	FALSE	FALSE	q9yPzw	50357927	0.447674	0.0814082	Focal brain injury	TRUE	reported	textfile	13	50932063	0.0510135	7.71949e-06	3817	Holdemanella	TRUE	reported	1ESjQW	textfile	2	TRUE	NA
rs1830029	C	G	C	G	-0.0954096	0.0471821	0.1799	0.226257	FALSE	TRUE	FALSE	q9yPzw	14689325	0.270687	0.0428351	Focal brain injury	TRUE	reported	textfile	7	14728950	0.021093	5.34728e-06	7456	Holdemanella	TRUE	reported	1ESjQW	textfile	2	TRUE	NA
rs1926302	G	A	G	A	-0.107972	-0.0645928	0.1531	0.775014	FALSE	FALSE	FALSE	q9yPzw	64687657	0.130897	0.0427605	Focal brain injury	TRUE	reported	textfile	1	65153340	0.0231421	7.50141e-06	7702	Holdemanella	TRUE	reported	1ESjQW	textfile	2	TRUE	NA
rs34187114	C	A	C	A	-0.104505	-0.0605706	0.166	0.889078	FALSE	FALSE	FALSE	q9yPzw	137611390	0.28863	0.0570812	Focal brain injury	TRUE	reported	textfile	8	138623633	0.022601	5.13495e-06	7704	Holdemanella	TRUE	reported	1ESjQW	textfile	2	TRUE	NA
rs35228298	G	A	G	A	0.0934832	0.0146793	0.2465	0.839613	FALSE	FALSE	FALSE	q9yPzw	85343732	0.764288	0.0489545	Focal brain injury	TRUE	reported	textfile	3	85392882	0.0202886	7.29849e-06	7456	Holdemanella	TRUE	reported	1ESjQW	textfile	2	TRUE	NA
rs4541991	T	C	T	C	-0.0927334	0.0474117	0.2356	0.677564	FALSE	FALSE	FALSE	q9yPzw	102242553	0.213421	0.0381058	Focal brain injury	TRUE	reported	textfile	9	105004835	0.0194435	2.10094e-06	7657	Holdemanella	TRUE	reported	1ESjQW	textfile	2	TRUE	NA
rs607782	T	C	T	C	-0.0854214	0.0427754	0.3817	0.608921	FALSE	FALSE	FALSE	q9yPzw	4148375	0.250283	0.0372069	Focal brain injury	TRUE	reported	textfile	6	4148609	0.0172515	7.19447e-07	7456	Holdemanella	TRUE	reported	1ESjQW	textfile	2	TRUE	NA
rs62113381	T	C	T	C	-0.105447	0.0491399	0.159	0.868693	FALSE	FALSE	FALSE	q9yPzw	7603339	0.355333	0.0531648	Focal brain injury	TRUE	reported	textfile	19	7668225	0.0232029	5.53879e-06	7310	Holdemanella	TRUE	reported	1ESjQW	textfile	2	TRUE	NA
rs73011279	T	C	T	C	-0.0961669	0.130631	0.2078	0.764919	FALSE	FALSE	FALSE	q9yPzw	14909283	0.00259986	0.043378	Focal brain injury	TRUE	reported	textfile	19	15020095	0.0199336	1.36046e-06	7456	Holdemanella	TRUE	reported	1ESjQW	textfile	2	TRUE	NA
rs75764681	T	C	T	C	-0.283103	0.0601591	0.0626	0.954871	FALSE	FALSE	FALSE	q9yPzw	4452438	0.490793	0.0873075	Focal brain injury	TRUE	reported	textfile	10	4494630	0.0598999	1.94273e-06	3003	Holdemanella	TRUE	reported	1ESjQW	textfile	2	TRUE	NA
rs761624	C	G	C	G	0.0959801	-0.0756001	0.3082	0.301128	FALSE	TRUE	FALSE	q9yPzw	163182139	0.0518597	0.038883	Focal brain injury	TRUE	reported	textfile	6	163603171	0.0179537	1.37775e-07	7706	Holdemanella	TRUE	reported	1ESjQW	textfile	2	TRUE	NA
rs8113760	G	A	G	A	0.078999	-0.00336684	0.3519	0.689027	FALSE	FALSE	FALSE	q9yPzw	43347783	0.930832	0.0387891	Focal brain injury	TRUE	reported	textfile	19	43851935	0.01734	4.62395e-06	7456	Holdemanella	TRUE	reported	1ESjQW	textfile	2	TRUE	NA
rs12501673	A	G	A	G	0.116395	-0.0551149	0.325	0.72493	FALSE	FALSE	FALSE	q9yPzw	162909364	0.173577	0.0405018	Focal brain injury	TRUE	reported	textfile	4	163830516	0.0262253	6.28983e-06	3334	RikenellaceaeRC9gutgroup	TRUE	reported	9Lgvgy	textfile	2	TRUE	NA
rs17032291	T	C	T	C	-0.169579	-0.0140891	0.1412	0.873808	FALSE	FALSE	FALSE	q9yPzw	154944519	0.795538	0.0543718	Focal brain injury	TRUE	reported	textfile	4	155865671	0.0368251	6.61004e-06	3206	RikenellaceaeRC9gutgroup	TRUE	reported	9Lgvgy	textfile	2	TRUE	NA
rs17582787	A	G	A	G	-0.157739	-0.0375881	0.1292	0.834423	FALSE	FALSE	FALSE	q9yPzw	148641486	0.432106	0.0478468	Focal brain injury	TRUE	reported	textfile	4	149562638	0.0339924	3.55377e-06	3320	RikenellaceaeRC9gutgroup	TRUE	reported	9Lgvgy	textfile	2	TRUE	NA
rs2074881	T	C	T	C	-0.142236	0.0344169	0.1789	0.868392	FALSE	FALSE	FALSE	q9yPzw	1970022	0.516553	0.0530579	Focal brain injury	TRUE	reported	textfile	19	1970021	0.032391	9.44772e-06	3315	RikenellaceaeRC9gutgroup	TRUE	reported	9Lgvgy	textfile	2	TRUE	NA
rs2900503	G	T	G	T	-0.172329	-0.0156648	0.171	0.837069	FALSE	FALSE	FALSE	q9yPzw	109895263	0.747199	0.0485976	Focal brain injury	TRUE	reported	textfile	9	112657543	0.0326671	1.55282e-07	3320	RikenellaceaeRC9gutgroup	TRUE	reported	9Lgvgy	textfile	2	TRUE	NA
rs2998141	T	C	T	C	-0.136346	-0.0510628	0.2217	0.763897	FALSE	FALSE	FALSE	q9yPzw	133196694	0.227621	0.0423228	Focal brain injury	TRUE	reported	textfile	10	135010198	0.0293073	4.42373e-06	3330	RikenellaceaeRC9gutgroup	TRUE	reported	9Lgvgy	textfile	2	TRUE	NA
rs4270579	G	A	G	A	-0.118021	-0.0658605	0.3042	0.675186	FALSE	FALSE	FALSE	q9yPzw	83777035	0.0843529	0.0381585	Focal brain injury	TRUE	reported	textfile	4	84698188	0.0271041	5.45647e-06	3331	RikenellaceaeRC9gutgroup	TRUE	reported	9Lgvgy	textfile	2	TRUE	NA
rs4717843	G	T	G	T	-0.119376	-0.0420304	0.3618	0.527816	FALSE	FALSE	FALSE	q9yPzw	73920657	0.24202	0.0359249	Focal brain injury	TRUE	reported	textfile	7	73334987	0.0260548	4.7173e-06	3220	RikenellaceaeRC9gutgroup	TRUE	reported	9Lgvgy	textfile	2	TRUE	NA
rs7193937	G	C	G	C	0.124153	-0.0029915	0.2893	0.381512	FALSE	TRUE	FALSE	q9yPzw	76571461	0.93659	0.0376023	Focal brain injury	TRUE	reported	textfile	16	76605358	0.027741	6.18767e-06	3220	RikenellaceaeRC9gutgroup	TRUE	reported	9Lgvgy	textfile	2	TRUE	NA
rs7712231	A	G	A	G	0.156284	0.0455555	0.165	0.867432	FALSE	FALSE	FALSE	q9yPzw	31406178	0.387336	0.0526984	Focal brain injury	TRUE	reported	textfile	5	31406285	0.0350462	7.97036e-06	3334	RikenellaceaeRC9gutgroup	TRUE	reported	9Lgvgy	textfile	2	TRUE	NA
rs80309088	G	A	G	A	0.17405	0.0167106	0.1292	0.880085	FALSE	FALSE	FALSE	q9yPzw	165255243	0.761744	0.0551156	Focal brain injury	TRUE	reported	textfile	6	165668732	0.0383423	4.55642e-06	3170	RikenellaceaeRC9gutgroup	TRUE	reported	9Lgvgy	textfile	2	TRUE	NA
rs9887954	G	A	G	A	-0.114849	-0.00401071	0.4364	0.590623	FALSE	FALSE	FALSE	q9yPzw	164831636	0.912404	0.0364588	Focal brain injury	TRUE	reported	textfile	1	164800873	0.0249013	4.80801e-06	3330	RikenellaceaeRC9gutgroup	TRUE	reported	9Lgvgy	textfile	2	TRUE	NA
rs12597105	G	A	G	A	0.0670855	-0.0461373	0.2773	0.81038	FALSE	FALSE	FALSE	q9yPzw	5183940	0.31197	0.045631	Focal brain injury	TRUE	reported	textfile	16	5233941	0.0144415	4.873e-06	12415	RuminococcaceaeUCG010	TRUE	reported	AJ4OrW	textfile	2	TRUE	NA
rs2820282	A	C	A	C	-0.0592304	0.0243946	0.4523	0.599878	FALSE	FALSE	FALSE	q9yPzw	104280743	0.506649	0.0367353	Focal brain injury	TRUE	reported	textfile	6	104728618	0.0125917	2.85385e-06	12865	RuminococcaceaeUCG010	TRUE	reported	AJ4OrW	textfile	2	TRUE	NA
rs35506912	G	C	G	C	-0.0693743	-0.0178514	0.2495	0.212831	FALSE	TRUE	FALSE	q9yPzw	36314871	0.689068	0.0446149	Focal brain injury	TRUE	reported	textfile	15	36607072	0.0147926	3.20918e-06	12793	RuminococcaceaeUCG010	TRUE	reported	AJ4OrW	textfile	2	TRUE	NA
rs682403	A	G	A	G	-0.0588161	0.0409404	0.4761	0.471157	FALSE	FALSE	FALSE	q9yPzw	133093170	0.252271	0.0357605	Focal brain injury	TRUE	reported	textfile	9	135968557	0.0124671	2.36537e-06	12864	RuminococcaceaeUCG010	TRUE	reported	AJ4OrW	textfile	2	TRUE	NA
rs6958419	C	T	C	T	-0.0585718	-0.0173092	0.4891	0.534791	FALSE	FALSE	FALSE	q9yPzw	16310239	0.629012	0.0358281	Focal brain injury	TRUE	reported	textfile	7	16349864	0.0124994	2.84162e-06	12870	RuminococcaceaeUCG010	TRUE	reported	AJ4OrW	textfile	2	TRUE	NA
rs73218807	G	A	G	A	-0.166211	-0.100409	0.0577	0.918903	FALSE	FALSE	FALSE	q9yPzw	31055860	0.123389	0.0651707	Focal brain injury	TRUE	reported	textfile	4	31057482	0.0367938	6.43033e-06	6714	RuminococcaceaeUCG010	TRUE	reported	AJ4OrW	textfile	2	TRUE	NA
rs7441445	C	T	C	T	-0.05695	-0.0240666	0.4354	0.486827	FALSE	FALSE	FALSE	q9yPzw	40705781	0.502895	0.0359233	Focal brain injury	TRUE	reported	textfile	4	40707798	0.0126502	6.80187e-06	12852	RuminococcaceaeUCG010	TRUE	reported	AJ4OrW	textfile	2	TRUE	NA
rs7935775	A	T	A	T	-0.0631351	0.0299012	0.3002	0.265591	FALSE	TRUE	FALSE	q9yPzw	130807101	0.462499	0.0406964	Focal brain injury	TRUE	reported	textfile	11	130676996	0.0137953	4.99423e-06	12864	RuminococcaceaeUCG010	TRUE	reported	AJ4OrW	textfile	2	TRUE	NA
rs12618201	A	G	A	G	0.0641657	0.0144659	0.3469	0.557918	FALSE	FALSE	FALSE	q9yPzw	173571805	0.687752	0.0359931	Focal brain injury	TRUE	reported	textfile	2	174436533	0.0138202	3.37696e-06	11113	Phascolarctobacterium	TRUE	reported	pFNmUQ	textfile	2	TRUE	NA
rs1264476	T	G	T	G	0.0767335	-0.0368583	0.1998	0.811874	FALSE	FALSE	FALSE	q9yPzw	101422048	0.42071	0.0457759	Focal brain injury	TRUE	reported	textfile	8	102434276	0.0166041	4.29567e-06	11104	Phascolarctobacterium	TRUE	reported	pFNmUQ	textfile	2	TRUE	NA
rs28525131	G	A	G	A	-0.118657	-0.00532788	0.0944	0.951423	FALSE	FALSE	FALSE	q9yPzw	20889996	0.94932	0.0838232	Focal brain injury	TRUE	reported	textfile	14	21358155	0.0269048	8.22677e-06	10457	Phascolarctobacterium	TRUE	reported	pFNmUQ	textfile	2	TRUE	NA
rs56069061	G	A	G	A	-0.111306	0.0263459	0.1014	0.931605	FALSE	FALSE	FALSE	q9yPzw	168621629	0.71448	0.0720135	Focal brain injury	TRUE	reported	textfile	3	168339417	0.0230694	1.87174e-06	11007	Phascolarctobacterium	TRUE	reported	pFNmUQ	textfile	2	TRUE	NA
rs56157888	A	C	A	C	0.0954864	0.0172885	0.17	0.779059	FALSE	FALSE	FALSE	q9yPzw	182331683	0.688973	0.0431944	Focal brain injury	TRUE	reported	textfile	4	183252836	0.0193976	1.08506e-06	10031	Phascolarctobacterium	TRUE	reported	pFNmUQ	textfile	2	TRUE	NA
rs6427992	G	C	G	C	-0.0652458	-0.0686459	0.3926	0.367856	FALSE	TRUE	FALSE	q9yPzw	203133435	0.0628319	0.0368989	Focal brain injury	TRUE	reported	textfile	1	203102563	0.0137508	2.08614e-06	11113	Phascolarctobacterium	TRUE	reported	pFNmUQ	textfile	2	TRUE	NA
rs74540770	G	A	G	A	-0.121014	0.0718951	0.0646	0.920317	FALSE	FALSE	FALSE	q9yPzw	186835600	0.279567	0.0664899	Focal brain injury	TRUE	reported	textfile	3	186553389	0.0258621	3.60275e-06	9403	Phascolarctobacterium	TRUE	reported	pFNmUQ	textfile	2	TRUE	NA
rs75882962	T	C	T	C	0.0968661	0.00849758	0.167	0.873506	FALSE	FALSE	FALSE	q9yPzw	52704958	0.874426	0.053769	Focal brain injury	TRUE	reported	textfile	12	53098742	0.0190575	3.18987e-07	10710	Phascolarctobacterium	TRUE	reported	pFNmUQ	textfile	2	TRUE	NA
rs76124218	C	G	C	G	-0.159361	0.0917533	0.0517	0.0366764	FALSE	TRUE	FALSE	q9yPzw	75588360	0.339539	0.0960691	Focal brain injury	TRUE	reported	textfile	17	73584441	0.0344532	2.66969e-06	7314	Phascolarctobacterium	TRUE	reported	pFNmUQ	textfile	2	TRUE	NA
rs7982713	G	A	G	A	0.0726922	-0.00329636	0.2286	0.715664	FALSE	FALSE	FALSE	q9yPzw	70802190	0.934412	0.0400553	Focal brain injury	TRUE	reported	textfile	13	71376322	0.0163201	9.72164e-06	10710	Phascolarctobacterium	TRUE	reported	pFNmUQ	textfile	2	TRUE	NA
rs12679709	C	G	C	G	-0.0793499	-0.0208556	0.3211	0.351241	FALSE	TRUE	FALSE	q9yPzw	13396261	0.575669	0.0372606	Focal brain injury	TRUE	reported	textfile	8	13253770	0.0164818	1.77579e-06	9290	Veillonella	TRUE	reported	vFKzqF	textfile	2	TRUE	NA
rs1882878	A	G	A	G	-0.0768966	-0.00928357	0.3062	0.702047	FALSE	FALSE	FALSE	q9yPzw	28638351	0.812189	0.0390717	Focal brain injury	TRUE	reported	textfile	21	30010673	0.0163908	2.98089e-06	9282	Veillonella	TRUE	reported	vFKzqF	textfile	2	TRUE	NA
rs2013594	T	C	T	C	-0.0720698	0.00723674	0.3579	0.598265	FALSE	FALSE	FALSE	q9yPzw	44280604	0.843168	0.0365783	Focal brain injury	TRUE	reported	textfile	11	44302154	0.0155153	3.42129e-06	9283	Veillonella	TRUE	reported	vFKzqF	textfile	2	TRUE	NA
rs55807413	A	G	A	G	0.107329	0.0012482	0.0974	0.900135	FALSE	FALSE	FALSE	q9yPzw	2935553	0.983373	0.0598922	Focal brain injury	TRUE	reported	textfile	11	2956783	0.0237633	5.51435e-06	8610	Veillonella	TRUE	reported	vFKzqF	textfile	2	TRUE	NA
rs62376424	C	T	C	T	-0.0762216	-0.0556221	0.334	0.6939	FALSE	FALSE	FALSE	q9yPzw	120578590	0.153858	0.0390047	Focal brain injury	TRUE	reported	textfile	5	119914285	0.0163499	3.65453e-06	8999	Veillonella	TRUE	reported	vFKzqF	textfile	2	TRUE	NA
rs6656807	A	G	A	G	0.0703062	0.0204836	0.4245	0.613573	FALSE	FALSE	FALSE	q9yPzw	178975908	0.582275	0.0372386	Focal brain injury	TRUE	reported	textfile	1	178945043	0.0153954	5.49694e-06	8999	Veillonella	TRUE	reported	vFKzqF	textfile	2	TRUE	NA
rs742016	A	G	A	G	-0.0688571	0.0217067	0.4235	0.665879	FALSE	FALSE	FALSE	q9yPzw	45208919	0.566897	0.0379071	Focal brain injury	TRUE	reported	textfile	22	45604800	0.0149769	4.65692e-06	9279	Veillonella	TRUE	reported	vFKzqF	textfile	2	TRUE	NA
rs7645873	A	T	A	T	0.0761385	0.0218328	0.2833	0.232707	FALSE	TRUE	FALSE	q9yPzw	125825189	0.607206	0.0424707	Focal brain injury	TRUE	reported	textfile	3	125544032	0.0164228	3.11802e-06	9286	Veillonella	TRUE	reported	vFKzqF	textfile	2	TRUE	NA
rs12693845	C	T	C	T	-0.0805447	0.00727389	0.3569	0.590091	FALSE	FALSE	FALSE	q9yPzw	198447960	0.844041	0.0369746	Focal brain injury	TRUE	reported	textfile	2	199312684	0.0177429	8.9632e-06	6958	Lactobacillus	TRUE	reported	pXtz2o	textfile	2	TRUE	NA
rs1530559	G	A	G	A	0.0804001	-0.0116399	0.5676	0.538648	FALSE	FALSE	FALSE	q9yPzw	134998059	0.747149	0.0361037	Focal brain injury	TRUE	reported	textfile	2	135755629	0.0178207	4.93109e-06	6655	Lactobacillus	TRUE	reported	pXtz2o	textfile	2	TRUE	NA
rs16861661	G	A	G	A	-0.183147	-0.0342133	0.0497	0.93412	FALSE	FALSE	FALSE	q9yPzw	18174965	0.637001	0.0725019	Focal brain injury	TRUE	reported	textfile	1	18501459	0.038148	1.2781e-06	5325	Lactobacillus	TRUE	reported	pXtz2o	textfile	2	TRUE	NA
rs62314653	C	A	C	A	0.187692	-0.0768637	0.0626	0.941023	FALSE	FALSE	FALSE	q9yPzw	108975306	0.312694	0.0761339	Focal brain injury	TRUE	reported	textfile	4	109896462	0.0394585	2.24383e-06	5944	Lactobacillus	TRUE	reported	pXtz2o	textfile	2	TRUE	NA
rs7399658	G	A	G	A	-0.107134	-0.0141214	0.2157	0.817245	FALSE	FALSE	FALSE	q9yPzw	23260829	0.762076	0.0466431	Focal brain injury	TRUE	reported	textfile	13	23834968	0.0221883	3.12099e-06	6613	Lactobacillus	TRUE	reported	pXtz2o	textfile	2	TRUE	NA
rs768253	T	G	T	G	-0.079195	0.0445516	0.3907	0.561253	FALSE	FALSE	FALSE	q9yPzw	68097868	0.216017	0.0360103	Focal brain injury	TRUE	reported	textfile	8	69010103	0.0171791	4.2477e-06	6958	Lactobacillus	TRUE	reported	pXtz2o	textfile	2	TRUE	NA
rs77478751	A	G	A	G	-0.219886	-0.0645452	0.0537	0.881236	FALSE	FALSE	FALSE	q9yPzw	173433875	0.24651	0.0556967	Focal brain injury	TRUE	reported	textfile	3	173151665	0.0475759	7.32705e-06	3669	Lactobacillus	TRUE	reported	pXtz2o	textfile	2	TRUE	NA
rs921925	A	C	A	C	0.0985077	0.0329434	0.2624	0.785887	FALSE	FALSE	FALSE	q9yPzw	6928006	0.449222	0.0435349	Focal brain injury	TRUE	reported	textfile	19	6928017	0.0203229	9.71665e-07	6952	Lactobacillus	TRUE	reported	pXtz2o	textfile	2	TRUE	NA
rs13157098	A	G	A	G	-0.0768058	0.0300208	0.167	0.836562	FALSE	FALSE	FALSE	q9yPzw	177375249	0.53584	0.0484898	Focal brain injury	TRUE	reported	textfile	5	176802250	0.0155312	5.99315e-07	15947	Lachnospira	TRUE	reported	aPBDAs	textfile	2	TRUE	NA
rs159484	G	A	G	A	0.0794668	-0.00547393	0.1133	0.92667	FALSE	FALSE	FALSE	q9yPzw	111074471	0.93645	0.0686531	Focal brain injury	TRUE	reported	textfile	4	111995627	0.0176999	6.67622e-06	16487	Lachnospira	TRUE	reported	aPBDAs	textfile	2	TRUE	NA
rs2326833	C	G	C	G	-0.078495	0.0353309	0.1252	0.157395	FALSE	TRUE	FALSE	q9yPzw	6893435	0.469564	0.0488545	Focal brain injury	TRUE	reported	textfile	6	6893668	0.017109	4.59648e-06	15632	Lachnospira	TRUE	reported	aPBDAs	textfile	2	TRUE	NA
rs2520509	A	G	A	G	0.0519063	-0.019443	0.3181	0.708839	FALSE	FALSE	FALSE	q9yPzw	90612737	0.621062	0.0393306	Focal brain injury	TRUE	reported	textfile	12	91006514	0.011578	7.41854e-06	16500	Lachnospira	TRUE	reported	aPBDAs	textfile	2	TRUE	NA
rs4686798	T	C	T	C	0.0531826	0.0296433	0.3857	0.638469	FALSE	FALSE	FALSE	q9yPzw	186727647	0.42574	0.0372168	Focal brain injury	TRUE	reported	textfile	3	186445436	0.0113747	2.73936e-06	16497	Lachnospira	TRUE	reported	aPBDAs	textfile	2	TRUE	NA
rs4923324	G	A	G	A	-0.0617321	-0.129596	0.2386	0.839972	FALSE	FALSE	FALSE	q9yPzw	25941343	0.00589671	0.0470664	Focal brain injury	TRUE	reported	textfile	11	25962890	0.0133387	2.43593e-06	16490	Lachnospira	TRUE	reported	aPBDAs	textfile	2	TRUE	NA
rs56791201	T	C	T	C	0.051823	0.0488703	0.4573	0.638074	FALSE	FALSE	FALSE	q9yPzw	57474525	0.189606	0.0372558	Focal brain injury	TRUE	reported	textfile	2	57701660	0.0110697	2.92823e-06	16486	Lachnospira	TRUE	reported	aPBDAs	textfile	2	TRUE	NA
rs1434153	G	A	G	A	-0.0684526	0.0352831	0.3211	0.555174	FALSE	FALSE	FALSE	q9yPzw	34370466	0.328513	0.0361096	Focal brain injury	TRUE	reported	textfile	2	34595533	0.0152443	6.85295e-06	9662	Erysipelatoclostridium	TRUE	reported	bsHKHJ	textfile	2	TRUE	NA
rs16936671	C	T	C	T	-0.0968026	0.00943774	0.1362	0.863003	FALSE	FALSE	FALSE	q9yPzw	36105681	0.855985	0.0520024	Focal brain injury	TRUE	reported	textfile	10	36394609	0.0217883	6.04309e-06	9488	Erysipelatoclostridium	TRUE	reported	bsHKHJ	textfile	2	TRUE	NA
rs17804233	T	C	T	C	-0.0662914	-0.0718207	0.4821	0.526328	FALSE	FALSE	FALSE	q9yPzw	78519233	0.0449718	0.0358222	Focal brain injury	TRUE	reported	textfile	5	77815056	0.0144203	4.58605e-06	9783	Erysipelatoclostridium	TRUE	reported	bsHKHJ	textfile	2	TRUE	NA
rs2901723	C	A	C	A	0.0641339	-0.0697089	0.503	0.471134	FALSE	FALSE	FALSE	q9yPzw	36849973	0.053608	0.0361188	Focal brain injury	TRUE	reported	textfile	11	36871523	0.0144295	8.79469e-06	9662	Erysipelatoclostridium	TRUE	reported	bsHKHJ	textfile	2	TRUE	NA
rs340991	A	G	A	G	-0.0740482	0.0198413	0.2982	0.734094	FALSE	FALSE	FALSE	q9yPzw	34891937	0.624392	0.0405224	Focal brain injury	TRUE	reported	textfile	5	34892042	0.0158891	3.74942e-06	9781	Erysipelatoclostridium	TRUE	reported	bsHKHJ	textfile	2	TRUE	NA
rs34528142	C	G	C	G	-0.0875551	0.0101237	0.171	0.210062	FALSE	TRUE	FALSE	q9yPzw	73415186	0.820406	0.0445936	Focal brain injury	TRUE	reported	textfile	17	71411325	0.0195556	6.12704e-06	9604	Erysipelatoclostridium	TRUE	reported	bsHKHJ	textfile	2	TRUE	NA
rs3804326	A	G	A	G	0.14147	0.050872	0.0676	0.949967	FALSE	FALSE	FALSE	q9yPzw	24291957	0.538151	0.0826365	Focal brain injury	TRUE	reported	textfile	6	24292185	0.0336352	9.85273e-06	7028	Erysipelatoclostridium	TRUE	reported	bsHKHJ	textfile	2	TRUE	NA
rs45480394	T	G	T	G	-0.0687134	0.0252897	0.3618	0.637914	FALSE	FALSE	FALSE	q9yPzw	55346409	0.49759	0.0372848	Focal brain injury	TRUE	reported	textfile	19	55857777	0.0151835	7.66155e-06	9604	Erysipelatoclostridium	TRUE	reported	bsHKHJ	textfile	2	TRUE	NA
rs4697572	A	G	A	G	-0.0810636	-0.0277398	0.2455	0.80187	FALSE	FALSE	FALSE	q9yPzw	25445165	0.537494	0.0449879	Focal brain injury	TRUE	reported	textfile	4	25446787	0.0163308	7.5935e-07	9779	Erysipelatoclostridium	TRUE	reported	bsHKHJ	textfile	2	TRUE	NA
rs58236560	G	T	G	T	-0.111157	0.0540333	0.1372	0.878458	FALSE	FALSE	FALSE	q9yPzw	122006205	0.323012	0.0546736	Focal brain injury	TRUE	reported	textfile	11	121876913	0.0234426	2.1612e-06	9368	Erysipelatoclostridium	TRUE	reported	bsHKHJ	textfile	2	TRUE	NA
rs61806970	C	T	C	T	0.142548	0.107317	0.0646	0.932573	FALSE	FALSE	FALSE	q9yPzw	167849359	0.132886	0.0714107	Focal brain injury	TRUE	reported	textfile	1	167818597	0.0320688	9.0941e-06	8644	Erysipelatoclostridium	TRUE	reported	bsHKHJ	textfile	2	TRUE	NA
rs622418	A	G	A	G	-0.0668051	-0.0894854	0.5109	0.511339	FALSE	FALSE	FALSE	q9yPzw	87971128	0.0125675	0.0358545	Focal brain injury	TRUE	reported	textfile	9	90586043	0.0143224	3.68156e-06	9783	Erysipelatoclostridium	TRUE	reported	bsHKHJ	textfile	2	TRUE	NA
rs6474512	A	C	A	C	0.067015	0.0137884	0.4513	0.614701	FALSE	FALSE	FALSE	q9yPzw	38923088	0.708353	0.0368607	Focal brain injury	TRUE	reported	textfile	8	38780606	0.0143201	3.01546e-06	9783	Erysipelatoclostridium	TRUE	reported	bsHKHJ	textfile	2	TRUE	NA
rs710230	T	C	T	C	0.143381	0.0448789	0.0865	0.927558	FALSE	FALSE	FALSE	q9yPzw	41867960	0.515208	0.0689649	Focal brain injury	TRUE	reported	textfile	1	42333631	0.0281514	6.3312e-07	9016	Erysipelatoclostridium	TRUE	reported	bsHKHJ	textfile	2	TRUE	NA
rs7221249	A	G	A	G	0.0839861	0.00779513	0.5467	0.469227	FALSE	FALSE	FALSE	q9yPzw	10274391	0.827803	0.0358363	Focal brain injury	TRUE	reported	textfile	17	10177708	0.0142741	4.30951e-09	9781	Erysipelatoclostridium	TRUE	reported	bsHKHJ	textfile	2	TRUE	NA
rs9590927	G	A	G	A	-0.0646003	0.0251259	0.494	0.544672	FALSE	FALSE	FALSE	q9yPzw	45797930	0.483251	0.0358387	Focal brain injury	TRUE	reported	textfile	13	46372065	0.0143479	6.39042e-06	9782	Erysipelatoclostridium	TRUE	reported	bsHKHJ	textfile	2	TRUE	NA
rs158115	G	C	G	C	0.0915271	0.0360185	0.0924	0.129634	FALSE	TRUE	FALSE	q9yPzw	77152843	0.498484	0.0532127	Focal brain injury	TRUE	reported	textfile	14	77619186	0.0190611	9.74185e-06	14678	Eubacteriumeligensgroup	TRUE	reported	qeghfR	textfile	2	TRUE	NA
rs182318	G	A	G	A	-0.0824941	-0.0220672	0.0775	0.918577	FALSE	FALSE	FALSE	q9yPzw	31077144	0.737149	0.0657481	Focal brain injury	TRUE	reported	textfile	11	31098691	0.0195615	8.39837e-06	14777	Eubacteriumeligensgroup	TRUE	reported	qeghfR	textfile	2	TRUE	NA
rs2200429	A	G	A	G	-0.0888825	0.0435118	0.0736	0.90263	FALSE	FALSE	FALSE	q9yPzw	106911110	0.469316	0.060133	Focal brain injury	TRUE	reported	textfile	13	107563458	0.0198479	5.29721e-06	14761	Eubacteriumeligensgroup	TRUE	reported	qeghfR	textfile	2	TRUE	NA
rs265534	T	G	T	G	-0.0563756	0.00879472	0.4553	0.531858	FALSE	FALSE	FALSE	q9yPzw	81332251	0.805927	0.0357969	Focal brain injury	TRUE	reported	textfile	10	83092007	0.0120127	2.26758e-06	14776	Eubacteriumeligensgroup	TRUE	reported	qeghfR	textfile	2	TRUE	NA
rs4583233	A	C	A	C	0.0670205	0.0166131	0.334	0.709569	FALSE	FALSE	FALSE	q9yPzw	81786881	0.675983	0.0397491	Focal brain injury	TRUE	reported	textfile	16	81820486	0.0128122	2.83852e-07	14327	Eubacteriumeligensgroup	TRUE	reported	qeghfR	textfile	2	TRUE	NA
rs56080211	C	T	C	T	0.123093	0.0311851	0.0557	0.922443	FALSE	FALSE	FALSE	q9yPzw	109503416	0.644375	0.0675603	Focal brain injury	TRUE	reported	textfile	2	110260993	0.0282743	9.1429e-06	10699	Eubacteriumeligensgroup	TRUE	reported	qeghfR	textfile	2	TRUE	NA
rs6923695	T	G	T	G	0.103268	0.0346329	0.0567	0.933349	FALSE	FALSE	FALSE	q9yPzw	70247112	0.62876	0.0716337	Focal brain injury	TRUE	reported	textfile	6	70956815	0.0229525	4.87406e-06	12891	Eubacteriumeligensgroup	TRUE	reported	qeghfR	textfile	2	TRUE	NA
rs72839198	C	G	C	G	0.155659	-0.0656958	0.0557	0.0912543	FALSE	TRUE	FALSE	q9yPzw	114439594	0.289188	0.0619827	Focal brain injury	TRUE	reported	textfile	2	115197171	0.0375612	3.13914e-06	4926	Eubacteriumeligensgroup	TRUE	reported	qeghfR	textfile	2	TRUE	NA
rs74606150	C	G	C	G	-0.196454	-0.0743914	0.0457	0.0410613	FALSE	TRUE	FALSE	q9yPzw	38832205	0.416691	0.0915952	Focal brain injury	TRUE	reported	textfile	14	39301409	0.042565	4.24506e-06	5381	Eubacteriumeligensgroup	TRUE	reported	qeghfR	textfile	2	TRUE	NA
rs17380632	A	T	A	T	0.125564	0.0936916	0.3032	0.234162	FALSE	TRUE	FALSE	q9yPzw	79745245	0.0259651	0.0420757	Focal brain injury	TRUE	reported	textfile	3	79794395	0.0280409	9.27121e-06	3009	Alloprevotella	TRUE	reported	iceXkI	textfile	2	TRUE	NA
rs2154444	T	G	T	G	0.138234	0.0368113	0.2227	0.735979	FALSE	FALSE	FALSE	q9yPzw	34681344	0.362862	0.0404554	Focal brain injury	TRUE	reported	textfile	21	36053643	0.0308961	8.36755e-06	3009	Alloprevotella	TRUE	reported	iceXkI	textfile	2	TRUE	NA
rs34619204	G	A	G	A	-0.156037	-0.0529275	0.1998	0.82777	FALSE	FALSE	FALSE	q9yPzw	39621081	0.26596	0.0475789	Focal brain injury	TRUE	reported	textfile	21	40993008	0.0344392	8.8419e-06	3003	Alloprevotella	TRUE	reported	iceXkI	textfile	2	TRUE	NA
rs4364940	A	G	A	G	0.126418	-0.0129357	0.2793	0.694864	FALSE	FALSE	FALSE	q9yPzw	233990770	0.737449	0.038587	Focal brain injury	TRUE	reported	textfile	1	234126516	0.0282207	8.58353e-06	3008	Alloprevotella	TRUE	reported	iceXkI	textfile	2	TRUE	NA
rs4680035	A	G	A	G	-0.119599	0.0245575	0.5457	0.385852	FALSE	FALSE	FALSE	q9yPzw	153087811	0.504502	0.0367945	Focal brain injury	TRUE	reported	textfile	3	152805600	0.0259446	4.99052e-06	3007	Alloprevotella	TRUE	reported	iceXkI	textfile	2	TRUE	NA
rs58212166	A	G	A	G	-0.161506	0.026577	0.1332	0.815864	FALSE	FALSE	FALSE	q9yPzw	188155551	0.563037	0.0459542	Focal brain injury	TRUE	reported	textfile	4	189076705	0.0359102	7.93614e-06	3005	Alloprevotella	TRUE	reported	iceXkI	textfile	2	TRUE	NA
rs1883097	C	T	C	T	0.226399	0.0810867	0.0557	0.962414	FALSE	FALSE	FALSE	q9yPzw	8917272	0.387974	0.0939269	Focal brain injury	TRUE	reported	textfile	11	8938819	0.0454642	4.15789e-07	4417	Terrisporobacter	TRUE	reported	q1cWkg	textfile	2	TRUE	NA
rs2569953	A	C	A	C	-0.0775591	-0.0385393	0.4195	0.584094	FALSE	FALSE	FALSE	q9yPzw	144430063	0.287609	0.0362422	Focal brain injury	TRUE	reported	textfile	3	144148905	0.0174641	8.95009e-06	6637	Terrisporobacter	TRUE	reported	q1cWkg	textfile	2	TRUE	NA
rs2872237	C	A	C	A	-0.0814505	-0.00666515	0.4344	0.602306	FALSE	FALSE	FALSE	q9yPzw	16916130	0.85503	0.0364805	Focal brain injury	TRUE	reported	textfile	19	17026940	0.0175943	3.97135e-06	6632	Terrisporobacter	TRUE	reported	q1cWkg	textfile	2	TRUE	NA
rs58405430	G	T	G	T	0.134617	-0.130148	0.1153	0.939424	FALSE	FALSE	FALSE	q9yPzw	20599497	0.0849122	0.0755411	Focal brain injury	TRUE	reported	textfile	11	20621043	0.0301177	7.9371e-06	6176	Terrisporobacter	TRUE	reported	q1cWkg	textfile	2	TRUE	NA
rs7184125	T	C	T	C	0.091256	-0.044237	0.2326	0.709293	FALSE	FALSE	FALSE	q9yPzw	15826537	0.270994	0.0401871	Focal brain injury	TRUE	reported	textfile	16	15920394	0.0205493	8.48103e-06	6232	Terrisporobacter	TRUE	reported	q1cWkg	textfile	2	TRUE	NA
rs1901739	T	G	T	G	0.115769	0.0684188	0.495	0.464019	FALSE	FALSE	FALSE	q9yPzw	114951010	0.0560312	0.0358066	Focal brain injury	TRUE	reported	textfile	5	114286707	0.0248626	3.58801e-06	3212	Allisonella	TRUE	reported	DKptH5	textfile	2	TRUE	NA
rs35110698	T	C	T	C	-0.146322	0.0821816	0.1491	0.852717	FALSE	FALSE	FALSE	q9yPzw	27866065	0.105755	0.0508055	Focal brain injury	TRUE	reported	textfile	12	28018998	0.0320852	5.72322e-06	3212	Allisonella	TRUE	reported	DKptH5	textfile	2	TRUE	NA
rs35778461	C	T	C	T	0.146679	0.0763068	0.1918	0.77244	FALSE	FALSE	FALSE	q9yPzw	97388274	0.0734869	0.0426344	Focal brain injury	TRUE	reported	textfile	9	100150556	0.0297186	1.2063e-06	3212	Allisonella	TRUE	reported	DKptH5	textfile	2	TRUE	NA
rs594561	C	T	C	T	0.112231	0.0487106	0.4414	0.487357	FALSE	FALSE	FALSE	q9yPzw	88899804	0.173415	0.035782	Focal brain injury	TRUE	reported	textfile	11	88632972	0.0251681	9.41103e-06	3212	Allisonella	TRUE	reported	DKptH5	textfile	2	TRUE	NA
rs602075	A	G	A	G	0.168974	0.0134553	0.2306	0.735376	FALSE	FALSE	FALSE	q9yPzw	76495244	0.739655	0.0404902	Focal brain injury	TRUE	reported	textfile	9	79110160	0.0296976	3.56575e-08	3212	Allisonella	TRUE	reported	DKptH5	textfile	2	TRUE	NA
rs6742198	G	A	G	A	0.149152	0.00242928	0.1958	0.757624	FALSE	FALSE	FALSE	q9yPzw	33382004	0.953858	0.0419832	Focal brain injury	TRUE	reported	textfile	2	33607071	0.0316484	3.34514e-06	3182	Allisonella	TRUE	reported	DKptH5	textfile	2	TRUE	NA
rs685403	G	C	G	C	-0.175203	-0.028036	0.1083	0.131296	FALSE	TRUE	FALSE	q9yPzw	77658910	0.596315	0.0529275	Focal brain injury	TRUE	reported	textfile	18	75370866	0.0404474	4.88394e-06	3212	Allisonella	TRUE	reported	DKptH5	textfile	2	TRUE	NA
rs76904847	G	A	G	A	0.148523	0.0555521	0.1899	0.82316	FALSE	FALSE	FALSE	q9yPzw	138283265	0.240426	0.0473217	Focal brain injury	TRUE	reported	textfile	7	137968010	0.0334857	6.08751e-06	3182	Allisonella	TRUE	reported	DKptH5	textfile	2	TRUE	NA
rs7898615	T	G	T	G	0.167966	-0.0139241	0.1153	0.863587	FALSE	FALSE	FALSE	q9yPzw	120653939	0.789523	0.0521636	Focal brain injury	TRUE	reported	textfile	10	122413451	0.0373586	8.87277e-06	3212	Allisonella	TRUE	reported	DKptH5	textfile	2	TRUE	NA
rs2861203	G	A	G	A	0.0572304	-0.012298	0.3191	0.698047	FALSE	FALSE	FALSE	q9yPzw	173232763	0.753593	0.0391776	Focal brain injury	TRUE	reported	textfile	3	172950553	0.0127279	7.36931e-06	15305	LachnospiraceaeND3007group	TRUE	reported	ek5shL	textfile	2	TRUE	NA
rs72776675	T	C	T	C	-0.0647067	-0.000447713	0.175	0.828813	FALSE	FALSE	FALSE	q9yPzw	14095664	0.992498	0.0476171	Focal brain injury	TRUE	reported	textfile	10	14137663	0.014797	8.71689e-06	15302	LachnospiraceaeND3007group	TRUE	reported	ek5shL	textfile	2	TRUE	NA
rs9932954	A	G	A	G	-0.0561864	-0.0106235	0.4284	0.66483	FALSE	FALSE	FALSE	q9yPzw	1050633	0.779387	0.0379251	Focal brain injury	TRUE	reported	textfile	16	1100633	0.0115984	1.24882e-06	15222	LachnospiraceaeND3007group	TRUE	reported	ek5shL	textfile	2	TRUE	NA

## Sheet: Table S2
id.exposure	id.outcome	outcome	exposure	method	nsnp	b	se	pval	lo_ci	up_ci	or	or_lci95	or_uci95
7pt3Uz	IA0YUP	Focal brain injury	RuminococcaceaeUCG004	Inverse variance weighted	12	0.435647	0.152361	0.00424564	0.13702	0.734274	1.54596	1.14685	2.08397
o49m5p	IA0YUP	Focal brain injury	Anaerofilum	Inverse variance weighted	12	-0.299	0.136569	0.0285704	-0.566676	-0.031324	0.741559	0.567408	0.969162
QzpLE3	IA0YUP	Focal brain injury	LachnospiraceaeNC2004group	Inverse variance weighted	10	-0.282885	0.135242	0.0364666	-0.54796	-0.0178095	0.753607	0.578128	0.982348
B6DlV6	IA0YUP	Focal brain injury	Escherichia.Shigella	Inverse variance weighted	15	-0.323099	0.154703	0.0367519	-0.626317	-0.0198809	0.723902	0.534557	0.980315
mjwAgL	IA0YUP	Focal brain injury	Anaerotruncus	Inverse variance weighted	14	-0.412518	0.204713	0.0438937	-0.813755	-0.0112806	0.661982	0.443191	0.988783
U3JEhR	IA0YUP	Focal brain injury	Coprococcus3	Inverse variance weighted	9	-0.469402	0.236902	0.0475438	-0.933729	-0.00507525	0.625376	0.393085	0.994938
9zufGG	IA0YUP	Focal brain injury	Eubacteriumrectalegroup	Inverse variance weighted	12	0.392644	0.222429	0.0775204	-0.0433162	0.828605	1.48089	0.957609	2.29012
bmXjMP	IA0YUP	Focal brain injury	Sutterella	Inverse variance weighted	12	-0.32534	0.196107	0.097117	-0.70971	0.0590294	0.722281	0.491787	1.06081
fkYKP8	IA0YUP	Focal brain injury	Gordonibacter	Inverse variance weighted	12	0.154693	0.0947185	0.102429	-0.030955	0.340341	1.1673	0.969519	1.40543
fobfzK	IA0YUP	Focal brain injury	Allisonella	Inverse variance weighted	9	0.178257	0.110558	0.106886	-0.0384356	0.39495	1.19513	0.962294	1.48431
UFtMf7	IA0YUP	Focal brain injury	Flavonifractor	Inverse variance weighted	8	-0.297568	0.188316	0.114071	-0.666667	0.0715305	0.742622	0.513417	1.07415
7u7wC1	IA0YUP	Focal brain injury	Methanobrevibacter	Inverse variance weighted	8	-0.206545	0.131496	0.116244	-0.464277	0.0511865	0.813389	0.628589	1.05252
7l8z0q	IA0YUP	Focal brain injury	Ruminococcus2	Inverse variance weighted	15	0.26605	0.170876	0.119476	-0.0688673	0.600967	1.3048	0.933451	1.82388
GFThJI	IA0YUP	Focal brain injury	RuminococcaceaeUCG014	Inverse variance weighted	17	-0.309949	0.202695	0.126229	-0.707231	0.0873326	0.733484	0.493008	1.09126
sn8HG0	IA0YUP	Focal brain injury	Butyricicoccus	Inverse variance weighted	9	-0.32226	0.211488	0.127565	-0.736777	0.0922564	0.72451	0.478654	1.09665
xuEFKW	IA0YUP	Focal brain injury	Enterorhabdus	Inverse variance weighted	7	-0.259554	0.17942	0.148	-0.611216	0.0921082	0.771396	0.54269	1.09648
6rTngv	IA0YUP	Focal brain injury	Eubacteriumhalliigroup	Inverse variance weighted	15	0.228803	0.159411	0.151201	-0.0836429	0.541249	1.25709	0.91976	1.71815
rtJyMl	IA0YUP	Focal brain injury	RikenellaceaeRC9gutgroup	Inverse variance weighted	12	0.130956	0.091595	0.152794	-0.04857	0.310482	1.13992	0.952591	1.36408
9RzYQQ	IA0YUP	Focal brain injury	Coprococcus1	Inverse variance weighted	13	0.24807	0.179714	0.167477	-0.10417	0.600309	1.28155	0.901072	1.82268
Ck151P	IA0YUP	Focal brain injury	Lactococcus	Inverse variance weighted	11	-0.134617	0.104264	0.196664	-0.338975	0.0697409	0.874051	0.712501	1.07223
jYE8ag	IA0YUP	Focal brain injury	LachnospiraceaeUCG008	Inverse variance weighted	11	0.150264	0.129591	0.246244	-0.103735	0.404262	1.16214	0.901464	1.4982
kTVjdr	IA0YUP	Focal brain injury	Butyrivibrio	Inverse variance weighted	16	-0.0872564	0.0780971	0.263874	-0.240327	0.0658139	0.916442	0.786371	1.06803
TNihp2	IA0YUP	Focal brain injury	Eubacteriumfissicatenagroup	Inverse variance weighted	9	-0.126614	0.117803	0.282467	-0.357509	0.10428	0.881073	0.699417	1.10991
Jkb9K4	IA0YUP	Focal brain injury	Akkermansia	Inverse variance weighted	12	0.174699	0.165468	0.291065	-0.149618	0.499016	1.19089	0.861037	1.6471
bhEq3P	IA0YUP	Focal brain injury	Holdemanella	Inverse variance weighted	14	-0.156838	0.149166	0.293059	-0.449202	0.135527	0.854843	0.638137	1.14514
n6FkMO	IA0YUP	Focal brain injury	Dorea	Inverse variance weighted	12	0.218112	0.208103	0.294594	-0.18977	0.625994	1.24373	0.82715	1.8701
19MJFi	IA0YUP	Focal brain injury	Tyzzerella3	Inverse variance weighted	14	-0.109949	0.105597	0.297776	-0.316919	0.0970209	0.89588	0.72839	1.10188
989QYX	IA0YUP	Focal brain injury	Alistipes	Inverse variance weighted	12	0.263742	0.27206	0.332332	-0.269495	0.79698	1.30179	0.763765	2.21883
6DObYR	IA0YUP	Focal brain injury	LachnospiraceaeUCG001	Inverse variance weighted	14	0.146155	0.152727	0.338582	-0.15319	0.4455	1.15738	0.857967	1.56127
Ix6j1H	IA0YUP	Focal brain injury	Bifidobacterium	Inverse variance weighted	14	-0.141961	0.149936	0.343734	-0.435836	0.151913	0.867655	0.646724	1.16406
FQxnME	IA0YUP	Focal brain injury	Veillonella	Inverse variance weighted	8	0.170545	0.184432	0.35512	-0.190942	0.532031	1.18595	0.826181	1.70239
f8PbPo	IA0YUP	Focal brain injury	Barnesiella	Inverse variance weighted	15	0.158283	0.172819	0.359726	-0.180442	0.497008	1.1715	0.834901	1.6438
qj5F6K	IA0YUP	Focal brain injury	Dialister	Inverse variance weighted	12	0.177973	0.201009	0.375943	-0.216005	0.57195	1.19479	0.805731	1.77172
fCQNY5	IA0YUP	Focal brain injury	ErysipelotrichaceaeUCG003	Inverse variance weighted	17	0.156334	0.176699	0.376291	-0.189995	0.502664	1.16922	0.826963	1.65312
XDxM1b	IA0YUP	Focal brain injury	RuminococcaceaeUCG005	Inverse variance weighted	17	-0.133508	0.152719	0.382008	-0.432837	0.165822	0.875021	0.648666	1.18036
eEzgGR	IA0YUP	Focal brain injury	Coprococcus2	Inverse variance weighted	9	0.216115	0.250468	0.388222	-0.274801	0.707032	1.24125	0.759723	2.02796
Or9lJL	IA0YUP	Focal brain injury	Alloprevotella	Inverse variance weighted	6	0.124674	0.145785	0.392447	-0.161065	0.410413	1.13278	0.851237	1.50744
rmtJUl	IA0YUP	Focal brain injury	ChristensenellaceaeR.7group	Inverse variance weighted	9	0.199337	0.23844	0.403152	-0.268005	0.666679	1.22059	0.764904	1.94776
iIbVIy	IA0YUP	Focal brain injury	Oscillospira	Inverse variance weighted	9	0.181003	0.220561	0.411849	-0.251298	0.613303	1.19842	0.777791	1.84652
vnpsU5	IA0YUP	Focal brain injury	FamilyXIIIAD3011group	Inverse variance weighted	15	-0.155203	0.191729	0.418234	-0.530992	0.220587	0.856242	0.588021	1.24681
BP322v	IA0YUP	Focal brain injury	Butyricimonas	Inverse variance weighted	16	-0.115261	0.145814	0.429254	-0.401057	0.170534	0.891133	0.669612	1.18594
UOGdo5	IA0YUP	Focal brain injury	RuminococcaceaeNK4A214group	Inverse variance weighted	16	-0.145742	0.190514	0.444277	-0.519149	0.227666	0.864381	0.595027	1.25567
FX0kfj	IA0YUP	Focal brain injury	Lachnospira	Inverse variance weighted	7	0.26584	0.348619	0.445732	-0.417455	0.949134	1.30453	0.658721	2.58347
s8iJ8o	IA0YUP	Focal brain injury	Adlercreutzia	Inverse variance weighted	12	0.108707	0.144048	0.450457	-0.173628	0.391041	1.11484	0.84061	1.47852
4Sb6zQ	IA0YUP	Focal brain injury	Coprobacter	Inverse variance weighted	13	-0.102416	0.137334	0.45582	-0.37159	0.166758	0.902654	0.689637	1.18147
lwS9ye	IA0YUP	Focal brain injury	Intestinimonas	Inverse variance weighted	18	-0.101033	0.137637	0.462914	-0.370802	0.168735	0.903903	0.69018	1.18381
g4YfiT	IA0YUP	Focal brain injury	Eubacteriumruminantiumgroup	Inverse variance weighted	19	-0.0759087	0.105441	0.471575	-0.282572	0.130755	0.926901	0.753842	1.13969
4v1iMM	IA0YUP	Focal brain injury	Ruminiclostridium9	Inverse variance weighted	12	0.176156	0.252425	0.485266	-0.318596	0.670909	1.19262	0.727169	1.95601
0XKYo7	IA0YUP	Focal brain injury	Ruminiclostridium6	Inverse variance weighted	15	0.111199	0.162004	0.492465	-0.206329	0.428726	1.11762	0.813565	1.5353
GwUCRq	IA0YUP	Focal brain injury	Collinsella	Inverse variance weighted	11	0.169222	0.24921	0.497115	-0.319229	0.657673	1.18438	0.726709	1.9303
hKOEZV	IA0YUP	Focal brain injury	Slackia	Inverse variance weighted	9	0.102149	0.150523	0.497373	-0.192876	0.397174	1.10755	0.824584	1.48762
gy0yPY	IA0YUP	Focal brain injury	Ruminiclostridium5	Inverse variance weighted	14	-0.15139	0.224248	0.499611	-0.590917	0.288136	0.859512	0.553819	1.33394
Hx7brO	IA0YUP	Focal brain injury	Desulfovibrio	Inverse variance weighted	10	0.107255	0.166473	0.519394	-0.219032	0.433542	1.11322	0.803296	1.54271
33hkYT	IA0YUP	Focal brain injury	Streptococcus	Inverse variance weighted	14	-0.115718	0.184912	0.531446	-0.478146	0.24671	0.890726	0.619932	1.27981
go197c	IA0YUP	Focal brain injury	LachnospiraceaeUCG010	Inverse variance weighted	12	-0.114471	0.183229	0.532138	-0.4736	0.244657	0.891837	0.622757	1.27718
1FXHDq	IA0YUP	Focal brain injury	Eubacteriumxylanophilumgroup	Inverse variance weighted	11	-0.10424	0.172194	0.54494	-0.441741	0.233262	0.901009	0.642916	1.26271
1nTLpX	IA0YUP	Focal brain injury	FamilyXIIIUCG001	Inverse variance weighted	10	0.145473	0.245105	0.552837	-0.334932	0.625878	1.15659	0.715387	1.86989
mZYwU6	IA0YUP	Focal brain injury	Victivallis	Inverse variance weighted	12	0.0517894	0.0927455	0.576569	-0.129992	0.233571	1.05315	0.878103	1.2631
vj9VhA	IA0YUP	Focal brain injury	Lachnoclostridium	Inverse variance weighted	14	0.10255	0.185196	0.579758	-0.260434	0.465533	1.10799	0.770717	1.59286
EpwI2g	IA0YUP	Focal brain injury	RuminococcaceaeUCG002	Inverse variance weighted	21	-0.0775059	0.143367	0.588774	-0.358505	0.203493	0.925422	0.69872	1.22568
7CB69O	IA0YUP	Focal brain injury	Eubacteriumventriosumgroup	Inverse variance weighted	15	0.114047	0.21131	0.589396	-0.300121	0.528214	1.1208	0.740728	1.6959
jjM9BT	IA0YUP	Focal brain injury	RuminococcaceaeUCG003	Inverse variance weighted	14	-0.0853665	0.164284	0.603324	-0.407364	0.236631	0.918176	0.665402	1.26697
9gJilR	IA0YUP	Focal brain injury	RuminococcaceaeUCG011	Inverse variance weighted	8	0.0572227	0.110675	0.605134	-0.159701	0.274146	1.05889	0.852399	1.31541
B1wW69	IA0YUP	Focal brain injury	Eisenbergiella	Inverse variance weighted	12	0.0590692	0.114688	0.606522	-0.165718	0.283857	1.06085	0.847285	1.32824
oZ0TyP	IA0YUP	Focal brain injury	Erysipelatoclostridium	Inverse variance weighted	16	0.0786019	0.152832	0.607041	-0.220949	0.378153	1.08177	0.801757	1.45959
gkIXwf	IA0YUP	Focal brain injury	Holdemania	Inverse variance weighted	17	-0.0714282	0.139113	0.607633	-0.344089	0.201233	0.931063	0.708866	1.22291
IJDpfD	IA0YUP	Focal brain injury	Ruminococcustorquesgroup	Inverse variance weighted	11	-0.114669	0.226	0.611886	-0.55763	0.328292	0.891662	0.572565	1.38859
ieKdtr	IA0YUP	Focal brain injury	Olsenella	Inverse variance weighted	10	-0.0509785	0.100849	0.613211	-0.248642	0.146685	0.950299	0.779859	1.15799
BXhxKG	IA0YUP	Focal brain injury	Anaerostipes	Inverse variance weighted	15	0.0903797	0.18318	0.621735	-0.268653	0.449413	1.09459	0.764408	1.56739
FqcmAB	IA0YUP	Focal brain injury	Bilophila	Inverse variance weighted	15	0.113154	0.229486	0.621959	-0.336638	0.562946	1.1198	0.714167	1.75584
yYh77L	IA0YUP	Focal brain injury	Howardella	Inverse variance weighted	10	-0.0492227	0.100105	0.622923	-0.245428	0.146983	0.951969	0.782369	1.15833
vj4Fye	IA0YUP	Focal brain injury	Odoribacter	Inverse variance weighted	8	-0.12201	0.262066	0.641524	-0.635658	0.391639	0.88514	0.529587	1.4794
gwCLdZ	IA0YUP	Focal brain injury	Oxalobacter	Inverse variance weighted	12	-0.0608597	0.131709	0.644025	-0.319009	0.197289	0.940955	0.726869	1.2181
N5Qm91	IA0YUP	Focal brain injury	Clostridiuminnocuumgroup	Inverse variance weighted	9	-0.0470145	0.111574	0.673482	-0.2657	0.171671	0.954074	0.766669	1.18729
Sk5Gze	IA0YUP	Focal brain injury	Eubacteriumoxidoreducensgroup	Inverse variance weighted	6	-0.0674865	0.161873	0.676745	-0.384758	0.249786	0.93474	0.680615	1.28375
a4O8EE	IA0YUP	Focal brain injury	DefluviitaleaceaeUCG011	Inverse variance weighted	10	-0.0841923	0.205595	0.682169	-0.487159	0.318774	0.919254	0.614369	1.37544
gIUH8w	IA0YUP	Focal brain injury	LachnospiraceaeNK4A136group	Inverse variance weighted	15	0.0621112	0.152822	0.684428	-0.23742	0.361643	1.06408	0.78866	1.43569
wD0c8V	IA0YUP	Focal brain injury	Eggerthella	Inverse variance weighted	10	0.0512322	0.126771	0.686117	-0.19724	0.299704	1.05257	0.820994	1.34946
qHEpxW	IA0YUP	Focal brain injury	Bacteroides	Inverse variance weighted	10	0.0807196	0.219879	0.713537	-0.350243	0.511682	1.08407	0.704517	1.66809
USQXb4	IA0YUP	Focal brain injury	Romboutsia	Inverse variance weighted	14	0.0673897	0.185355	0.716179	-0.295907	0.430686	1.06971	0.743857	1.53831
uEDCgs	IA0YUP	Focal brain injury	Haemophilus	Inverse variance weighted	13	0.0462683	0.128632	0.719076	-0.205851	0.298387	1.04736	0.813954	1.34768
lBrsOD	IA0YUP	Focal brain injury	Clostridiumsensustricto1	Inverse variance weighted	9	-0.0896353	0.252753	0.722862	-0.585031	0.40576	0.914265	0.557089	1.50044
AgwmsG	IA0YUP	Focal brain injury	Marvinbryantia	Inverse variance weighted	10	0.0760148	0.218084	0.727421	-0.351429	0.503459	1.07898	0.703682	1.65443
eVyGos	IA0YUP	Focal brain injury	Parasutterella	Inverse variance weighted	16	0.0421935	0.13241	0.749987	-0.217331	0.301718	1.0431	0.804664	1.35218
7JIFjm	IA0YUP	Focal brain injury	Paraprevotella	Inverse variance weighted	13	0.0366078	0.117443	0.755264	-0.193581	0.266796	1.03729	0.824003	1.30577
qVJ7uH	IA0YUP	Focal brain injury	Ruminococcus1	Inverse variance weighted	13	-0.0535625	0.172274	0.755866	-0.39122	0.284095	0.947847	0.676231	1.32856
TaKa0u	IA0YUP	Focal brain injury	Prevotella7	Inverse variance weighted	12	-0.0286541	0.0949527	0.762826	-0.214761	0.157453	0.971753	0.806734	1.17053
pube0I	IA0YUP	Focal brain injury	Intestinibacter	Inverse variance weighted	15	-0.0435905	0.150024	0.77139	-0.337638	0.250457	0.957346	0.713453	1.28461
funBFI	IA0YUP	Focal brain injury	Hungatella	Inverse variance weighted	5	-0.065575	0.230413	0.775952	-0.517184	0.386034	0.936529	0.596197	1.47113
yGYJSi	IA0YUP	Focal brain injury	Eubacteriumeligensgroup	Inverse variance weighted	9	0.0512168	0.187827	0.785099	-0.316925	0.419358	1.05255	0.728386	1.52099
Ft73Fj	IA0YUP	Focal brain injury	LachnospiraceaeFCS020group	Inverse variance weighted	15	-0.0399294	0.15366	0.794976	-0.341104	0.261245	0.960857	0.710985	1.29855
A3pp4D	IA0YUP	Focal brain injury	Lactobacillus	Inverse variance weighted	8	0.0343233	0.137384	0.802716	-0.23495	0.303597	1.03492	0.79061	1.35472
dSTD0A	IA0YUP	Focal brain injury	Fusicatenibacter	Inverse variance weighted	18	-0.0446095	0.189973	0.814348	-0.416957	0.327738	0.956371	0.659049	1.38783
a8oM72	IA0YUP	Focal brain injury	Senegalimassilia	Inverse variance weighted	6	0.0541412	0.24852	0.827543	-0.432959	0.541241	1.05563	0.648587	1.71814
K4giWx	IA0YUP	Focal brain injury	LachnospiraceaeUCG004	Inverse variance weighted	13	-0.0358245	0.186027	0.847291	-0.400438	0.328789	0.96481	0.670026	1.38929
MMUFAy	IA0YUP	Focal brain injury	Catenibacterium	Inverse variance weighted	4	-0.0300706	0.158438	0.849471	-0.34061	0.280468	0.970377	0.711336	1.32375
XQNpKj	IA0YUP	Focal brain injury	Subdoligranulum	Inverse variance weighted	13	-0.0417867	0.24805	0.866221	-0.527965	0.444391	0.959074	0.589804	1.55954
gcvGAk	IA0YUP	Focal brain injury	Parabacteroides	Inverse variance weighted	8	-0.0730745	0.434181	0.866344	-0.924069	0.77792	0.929532	0.396901	2.17694
ohbww6	IA0YUP	Focal brain injury	RuminococcaceaeUCG010	Inverse variance weighted	8	0.0343376	0.204204	0.866463	-0.365903	0.434578	1.03493	0.69357	1.54431
i8IJ50	IA0YUP	Focal brain injury	RuminococcaceaeUCG013	Inverse variance weighted	13	0.0250569	0.18289	0.891027	-0.333408	0.383521	1.02537	0.716478	1.46744
F0vBPc	IA0YUP	Focal brain injury	Terrisporobacter	Inverse variance weighted	5	-0.0339736	0.25284	0.893112	-0.52954	0.461593	0.966597	0.588876	1.5866
WmdRZJ	IA0YUP	Focal brain injury	Blautia	Inverse variance weighted	12	0.0344119	0.258411	0.894061	-0.472074	0.540897	1.03501	0.623708	1.71755
jsIPhk	IA0YUP	Focal brain injury	CandidatusSoleaferrea	Inverse variance weighted	12	0.0187889	0.142192	0.894875	-0.259907	0.297485	1.01897	0.771123	1.34647
OVAH9A	IA0YUP	Focal brain injury	Peptococcus	Inverse variance weighted	16	0.0123412	0.0940949	0.895651	-0.172085	0.196767	1.01242	0.841908	1.21746
aMcnzc	IA0YUP	Focal brain injury	Oscillibacter	Inverse variance weighted	16	-0.0156312	0.121536	0.897663	-0.253842	0.222579	0.98449	0.775815	1.24929
GGvQHJ	IA0YUP	Focal brain injury	Ruminococcusgauvreauiigroup	Inverse variance weighted	12	-0.0206851	0.173527	0.905114	-0.360798	0.319428	0.979527	0.69712	1.37634
9ZIqpH	IA0YUP	Focal brain injury	Turicibacter	Inverse variance weighted	12	0.0172005	0.146263	0.906385	-0.269475	0.303876	1.01735	0.763781	1.3551
UOtJ0X	IA0YUP	Focal brain injury	Actinomyces	Inverse variance weighted	8	0.0240957	0.226399	0.915241	-0.419646	0.467838	1.02439	0.657279	1.59654
EYRK1H	IA0YUP	Focal brain injury	Eubacteriumcoprostanoligenesgroup	Inverse variance weighted	13	0.0220802	0.217463	0.919125	-0.404148	0.448308	1.02233	0.667546	1.56566
lfzpzF	IA0YUP	Focal brain injury	Sellimonas	Inverse variance weighted	10	0.00881595	0.0934903	0.924872	-0.174425	0.192057	1.00885	0.83994	1.21174
akQbtO	IA0YUP	Focal brain injury	Eubacteriumbrachygroup	Inverse variance weighted	11	0.00678507	0.106175	0.949046	-0.201319	0.214889	1.00681	0.817652	1.23972
KPnhYF	IA0YUP	Focal brain injury	Phascolarctobacterium	Inverse variance weighted	10	-0.0113327	0.179613	0.949691	-0.363373	0.340708	0.988731	0.695327	1.40594
zRPj2Q	IA0YUP	Focal brain injury	RuminococcaceaeUCG009	Inverse variance weighted	14	0.00780756	0.129237	0.951827	-0.245497	0.261112	1.00784	0.782315	1.29837
auAodM	IA0YUP	Focal brain injury	Prevotella9	Inverse variance weighted	17	0.0106336	0.178692	0.952547	-0.339602	0.360869	1.01069	0.712054	1.43458
Oim85U	IA0YUP	Focal brain injury	Eubacteriumnodatumgroup	Inverse variance weighted	11	-0.00529172	0.109359	0.961407	-0.219636	0.209052	0.994722	0.802811	1.23251
lpejWl	IA0YUP	Focal brain injury	Ruminococcusgnavusgroup	Inverse variance weighted	11	0.00486228	0.146955	0.973605	-0.283169	0.292893	1.00487	0.753393	1.3403
p5cRXJ	IA0YUP	Focal brain injury	LachnospiraceaeND3007group	Inverse variance weighted	3	-0.00498348	0.402409	0.990119	-0.793706	0.783739	0.995029	0.452166	2.18964
wSZFhY	IA0YUP	Focal brain injury	Faecalibacterium	Inverse variance weighted	13	-0.00102611	0.158538	0.994836	-0.31176	0.309708	0.998974	0.732157	1.36303
DjYSif	IA0YUP	Focal brain injury	Roseburia	Inverse variance weighted	16	-0.000416261	0.201158	0.998349	-0.394686	0.393853	0.999584	0.673892	1.48268
o49m5p	IA0YUP	Focal brain injury	Anaerofilum	MR Egger	12	-1.41087	0.542791	0.0265237	-2.47474	-0.347002	0.24393	0.0841846	0.706804
7u7wC1	IA0YUP	Focal brain injury	Methanobrevibacter	MR Egger	8	-1.21414	0.485093	0.0463455	-2.16493	-0.263362	0.296964	0.114758	0.768464
eEzgGR	IA0YUP	Focal brain injury	Coprococcus2	MR Egger	9	-2.34077	1.01155	0.0538657	-4.32341	-0.358124	0.0962537	0.0132546	0.698986
funBFI	IA0YUP	Focal brain injury	Hungatella	MR Egger	5	-2.60534	0.956742	0.0723581	-4.48055	-0.73012	0.0738784	0.0113272	0.481851
UOtJ0X	IA0YUP	Focal brain injury	Actinomyces	MR Egger	8	-0.889988	0.463316	0.103136	-1.79809	0.0181112	0.410661	0.165615	1.01828
7pt3Uz	IA0YUP	Focal brain injury	RuminococcaceaeUCG004	MR Egger	12	1.52635	0.878019	0.112774	-0.194563	3.24727	4.60137	0.823194	25.7201
Jkb9K4	IA0YUP	Focal brain injury	Akkermansia	MR Egger	12	0.998381	0.577073	0.114301	-0.132683	2.12945	2.71389	0.875743	8.4102
jYE8ag	IA0YUP	Focal brain injury	LachnospiraceaeUCG008	MR Egger	11	1.12397	0.668611	0.127051	-0.186507	2.43445	3.07705	0.829853	11.4095
KPnhYF	IA0YUP	Focal brain injury	Phascolarctobacterium	MR Egger	10	-1.14206	0.701239	0.142042	-2.51648	0.232372	0.319162	0.080743	1.26159
a8oM72	IA0YUP	Focal brain injury	Senegalimassilia	MR Egger	6	1.60583	0.882269	0.142857	-0.123412	3.33508	4.98202	0.883899	28.0807
6rTngv	IA0YUP	Focal brain injury	Eubacteriumhalliigroup	MR Egger	15	0.513033	0.334429	0.148987	-0.142449	1.16851	1.67035	0.867232	3.21721
EYRK1H	IA0YUP	Focal brain injury	Eubacteriumcoprostanoligenesgroup	MR Egger	13	1.21095	0.806564	0.16141	-0.36992	2.79181	3.35666	0.69079	16.3105
ohbww6	IA0YUP	Focal brain injury	RuminococcaceaeUCG010	MR Egger	8	0.98337	0.625448	0.166949	-0.242507	2.20925	2.67345	0.784658	9.10886
lBrsOD	IA0YUP	Focal brain injury	Clostridiumsensustricto1	MR Egger	9	0.85926	0.577666	0.180489	-0.272966	1.99149	2.36141	0.761118	7.32641
lpejWl	IA0YUP	Focal brain injury	Ruminococcusgnavusgroup	MR Egger	11	0.954751	0.668765	0.187162	-0.356029	2.26553	2.59802	0.700452	9.63624
eVyGos	IA0YUP	Focal brain injury	Parasutterella	MR Egger	16	-0.525141	0.38895	0.198392	-1.28748	0.2372	0.591472	0.275965	1.26769
jsIPhk	IA0YUP	Focal brain injury	CandidatusSoleaferrea	MR Egger	12	0.806628	0.594953	0.204993	-0.359479	1.97274	2.24034	0.69804	7.19032
989QYX	IA0YUP	Focal brain injury	Alistipes	MR Egger	12	-1.64498	1.21498	0.20557	-4.02634	0.736384	0.193017	0.0178396	2.08837
g4YfiT	IA0YUP	Focal brain injury	Eubacteriumruminantiumgroup	MR Egger	19	-0.430407	0.345712	0.230026	-1.108	0.247188	0.650244	0.330218	1.28042
fCQNY5	IA0YUP	Focal brain injury	ErysipelotrichaceaeUCG003	MR Egger	17	0.605109	0.491652	0.237361	-0.358529	1.56875	1.83145	0.698703	4.80063
fobfzK	IA0YUP	Focal brain injury	Allisonella	MR Egger	9	-0.857439	0.663923	0.237546	-2.15873	0.44385	0.424247	0.115472	1.5587
xuEFKW	IA0YUP	Focal brain injury	Enterorhabdus	MR Egger	7	0.646039	0.482426	0.238173	-0.299517	1.5916	1.90797	0.741176	4.91158
a4O8EE	IA0YUP	Focal brain injury	DefluviitaleaceaeUCG011	MR Egger	10	0.929974	0.738722	0.24356	-0.517922	2.37787	2.53444	0.595757	10.7819
Ft73Fj	IA0YUP	Focal brain injury	LachnospiraceaeFCS020group	MR Egger	15	-0.482609	0.407754	0.257771	-1.28181	0.316588	0.617171	0.277535	1.37244
dSTD0A	IA0YUP	Focal brain injury	Fusicatenibacter	MR Egger	18	-0.822804	0.702087	0.258377	-2.19889	0.553286	0.439198	0.110926	1.73896
Ix6j1H	IA0YUP	Focal brain injury	Bifidobacterium	MR Egger	14	-0.451359	0.390866	0.270664	-1.21746	0.314739	0.636762	0.295982	1.3699
6DObYR	IA0YUP	Focal brain injury	LachnospiraceaeUCG001	MR Egger	14	0.772183	0.673937	0.274222	-0.548733	2.0931	2.16449	0.577681	8.11002
bmXjMP	IA0YUP	Focal brain injury	Sutterella	MR Egger	12	-0.98307	0.864796	0.282143	-2.67807	0.71193	0.374161	0.0686957	2.03792
vj4Fye	IA0YUP	Focal brain injury	Odoribacter	MR Egger	8	0.903609	0.774972	0.287867	-0.615337	2.42255	2.4685	0.540459	11.2746
akQbtO	IA0YUP	Focal brain injury	Eubacteriumbrachygroup	MR Egger	11	-0.435337	0.387267	0.290047	-1.19438	0.323706	0.647046	0.302892	1.38224
7JIFjm	IA0YUP	Focal brain injury	Paraprevotella	MR Egger	13	0.493637	0.444414	0.290362	-0.377414	1.36469	1.63826	0.685632	3.9145
BXhxKG	IA0YUP	Focal brain injury	Anaerostipes	MR Egger	15	0.591574	0.549363	0.301132	-0.485178	1.66833	1.80683	0.615588	5.30328
vnpsU5	IA0YUP	Focal brain injury	FamilyXIIIAD3011group	MR Egger	15	-0.995692	0.944473	0.310978	-2.84686	0.855475	0.369468	0.0580263	2.35249
QzpLE3	IA0YUP	Focal brain injury	LachnospiraceaeNC2004group	MR Egger	10	-0.607461	0.564638	0.31337	-1.71415	0.49923	0.544732	0.180116	1.64745
gcvGAk	IA0YUP	Focal brain injury	Parabacteroides	MR Egger	8	1.71359	1.59137	0.32295	-1.40551	4.83268	5.54882	0.245243	125.547
lwS9ye	IA0YUP	Focal brain injury	Intestinimonas	MR Egger	18	-0.37663	0.378605	0.334648	-1.1187	0.365435	0.68617	0.326706	1.44114
9RzYQQ	IA0YUP	Focal brain injury	Coprococcus1	MR Egger	13	-0.464684	0.461484	0.335603	-1.36919	0.439824	0.628334	0.254312	1.55243
IJDpfD	IA0YUP	Focal brain injury	Ruminococcustorquesgroup	MR Egger	11	-0.827598	0.81484	0.336318	-2.42468	0.769489	0.437098	0.0885061	2.15866
A3pp4D	IA0YUP	Focal brain injury	Lactobacillus	MR Egger	8	0.368807	0.353043	0.336434	-0.323158	1.06077	1.44601	0.72386	2.8886
wD0c8V	IA0YUP	Focal brain injury	Eggerthella	MR Egger	10	0.588913	0.586469	0.3447	-0.560566	1.73839	1.80203	0.570886	5.68819
TaKa0u	IA0YUP	Focal brain injury	Prevotella7	MR Egger	12	0.562013	0.576577	0.352678	-0.568078	1.6921	1.7542	0.566613	5.43089
4v1iMM	IA0YUP	Focal brain injury	Ruminiclostridium9	MR Egger	12	1.28246	1.31609	0.352816	-1.29708	3.86201	3.60552	0.27333	47.5606
wSZFhY	IA0YUP	Focal brain injury	Faecalibacterium	MR Egger	13	0.313591	0.323656	0.353415	-0.320774	0.947957	1.36833	0.725587	2.58043
aMcnzc	IA0YUP	Focal brain injury	Oscillibacter	MR Egger	16	0.402618	0.424728	0.359234	-0.429848	1.23508	1.49574	0.650608	3.43867
1FXHDq	IA0YUP	Focal brain injury	Eubacteriumxylanophilumgroup	MR Egger	11	0.517247	0.539999	0.363152	-0.54115	1.57564	1.6774	0.582078	4.83385
sn8HG0	IA0YUP	Focal brain injury	Butyricicoccus	MR Egger	9	-0.415401	0.441469	0.378058	-1.28068	0.449878	0.660075	0.277848	1.56812
U3JEhR	IA0YUP	Focal brain injury	Coprococcus3	MR Egger	9	1.23886	1.33756	0.385157	-1.38276	3.86048	3.45168	0.250886	47.4882
FX0kfj	IA0YUP	Focal brain injury	Lachnospira	MR Egger	7	-1.7599	1.87019	0.389896	-5.42546	1.90567	0.172063	0.00440304	6.72388
4Sb6zQ	IA0YUP	Focal brain injury	Coprobacter	MR Egger	13	0.37933	0.425211	0.391438	-0.454084	1.21274	1.46131	0.635029	3.3627
mjwAgL	IA0YUP	Focal brain injury	Anaerotruncus	MR Egger	14	0.495867	0.575342	0.405655	-0.631802	1.62354	1.64192	0.531633	5.071
Hx7brO	IA0YUP	Focal brain injury	Desulfovibrio	MR Egger	10	-0.41956	0.492731	0.419249	-1.38531	0.546193	0.657336	0.250245	1.72667
AgwmsG	IA0YUP	Focal brain injury	Marvinbryantia	MR Egger	10	-0.721375	0.859074	0.425451	-2.40516	0.96241	0.486084	0.0902511	2.618
B6DlV6	IA0YUP	Focal brain injury	Escherichia.Shigella	MR Egger	15	-0.377017	0.475864	0.442416	-1.30971	0.555677	0.685904	0.269898	1.74312
oZ0TyP	IA0YUP	Focal brain injury	Erysipelatoclostridium	MR Egger	16	0.482617	0.626754	0.454082	-0.745821	1.71105	1.62031	0.474345	5.53479
lfzpzF	IA0YUP	Focal brain injury	Sellimonas	MR Egger	10	-0.445764	0.568184	0.455324	-1.5594	0.667877	0.640335	0.210261	1.95009
9zufGG	IA0YUP	Focal brain injury	Eubacteriumrectalegroup	MR Egger	12	0.485914	0.630771	0.458906	-0.750398	1.72223	1.62566	0.472178	5.59697
f8PbPo	IA0YUP	Focal brain injury	Barnesiella	MR Egger	15	-0.555968	0.75008	0.471743	-2.02613	0.914188	0.573517	0.131845	2.49475
USQXb4	IA0YUP	Focal brain injury	Romboutsia	MR Egger	14	-0.382547	0.535357	0.488546	-1.43185	0.666753	0.682122	0.238867	1.9479
n6FkMO	IA0YUP	Focal brain injury	Dorea	MR Egger	12	0.434473	0.609051	0.491935	-0.759267	1.62821	1.54415	0.468009	5.09476
XQNpKj	IA0YUP	Focal brain injury	Subdoligranulum	MR Egger	13	0.478124	0.678007	0.495353	-0.85077	1.80702	1.61305	0.427086	6.09225
uEDCgs	IA0YUP	Focal brain injury	Haemophilus	MR Egger	13	-0.220406	0.313957	0.497249	-0.83576	0.394949	0.802193	0.433545	1.48431
BP322v	IA0YUP	Focal brain injury	Butyricimonas	MR Egger	16	-0.394857	0.569914	0.499745	-1.51189	0.722174	0.673776	0.220493	2.05891
qHEpxW	IA0YUP	Focal brain injury	Bacteroides	MR Egger	10	0.798723	1.1302	0.499809	-1.41646	3.01391	2.2227	0.24257	20.3669
WmdRZJ	IA0YUP	Focal brain injury	Blautia	MR Egger	12	-0.472072	0.676035	0.500908	-1.7971	0.852957	0.623709	0.165779	2.34658
7l8z0q	IA0YUP	Focal brain injury	Ruminococcus2	MR Egger	15	-0.265319	0.393261	0.511711	-1.03611	0.505474	0.766961	0.354832	1.65777
EpwI2g	IA0YUP	Focal brain injury	RuminococcaceaeUCG002	MR Egger	21	0.251159	0.375944	0.51212	-0.485691	0.988009	1.28551	0.615272	2.68588
FqcmAB	IA0YUP	Focal brain injury	Bilophila	MR Egger	15	-0.604129	0.971476	0.544782	-2.50822	1.29996	0.54655	0.0814129	3.66917
zRPj2Q	IA0YUP	Focal brain injury	RuminococcaceaeUCG009	MR Egger	14	0.300525	0.512215	0.568268	-0.703416	1.30447	1.35057	0.494892	3.68572
TNihp2	IA0YUP	Focal brain injury	Eubacteriumfissicatenagroup	MR Egger	9	0.358816	0.612242	0.576231	-0.841179	1.55881	1.43163	0.431202	4.75316
7CB69O	IA0YUP	Focal brain injury	Eubacteriumventriosumgroup	MR Egger	15	0.552627	0.972043	0.57937	-1.35258	2.45783	1.73781	0.258573	11.6795
fkYKP8	IA0YUP	Focal brain injury	Gordonibacter	MR Egger	12	0.190625	0.355624	0.603655	-0.506397	0.887648	1.21001	0.602663	2.42941
i8IJ50	IA0YUP	Focal brain injury	RuminococcaceaeUCG013	MR Egger	13	-0.281903	0.533342	0.60761	-1.32725	0.763448	0.754347	0.265204	2.14566
rmtJUl	IA0YUP	Focal brain injury	ChristensenellaceaeR.7group	MR Egger	9	-0.460143	0.868749	0.612724	-2.16289	1.2426	0.631193	0.114992	3.46463
go197c	IA0YUP	Focal brain injury	LachnospiraceaeUCG010	MR Egger	12	-0.287831	0.574025	0.626925	-1.41292	0.837257	0.749888	0.243431	2.31002
kTVjdr	IA0YUP	Focal brain injury	Butyrivibrio	MR Egger	16	-0.163525	0.335034	0.633045	-0.820192	0.493142	0.849145	0.440347	1.63745
gIUH8w	IA0YUP	Focal brain injury	LachnospiraceaeNK4A136group	MR Egger	15	0.141463	0.305137	0.650598	-0.456606	0.739532	1.15196	0.63343	2.09495
gkIXwf	IA0YUP	Focal brain injury	Holdemania	MR Egger	17	-0.172175	0.41821	0.686386	-0.991866	0.647517	0.841832	0.370884	1.91079
MMUFAy	IA0YUP	Focal brain injury	Catenibacterium	MR Egger	4	0.919636	1.98372	0.688501	-2.96845	4.80773	2.50838	0.0513827	122.453
ieKdtr	IA0YUP	Focal brain injury	Olsenella	MR Egger	10	-0.128668	0.323231	0.700991	-0.7622	0.504864	0.879266	0.466639	1.65676
qVJ7uH	IA0YUP	Focal brain injury	Ruminococcus1	MR Egger	13	-0.180828	0.486462	0.717162	-1.13429	0.772637	0.834579	0.321649	2.16547
pube0I	IA0YUP	Focal brain injury	Intestinibacter	MR Egger	15	0.175645	0.487823	0.724585	-0.780488	1.13178	1.19201	0.458183	3.10116
9gJilR	IA0YUP	Focal brain injury	RuminococcaceaeUCG011	MR Egger	8	0.190611	0.553175	0.74217	-0.893613	1.27483	1.20999	0.409175	3.57811
rtJyMl	IA0YUP	Focal brain injury	RikenellaceaeRC9gutgroup	MR Egger	12	0.190823	0.588224	0.752315	-0.962097	1.34374	1.21025	0.382091	3.83336
0XKYo7	IA0YUP	Focal brain injury	Ruminiclostridium6	MR Egger	15	-0.130007	0.403362	0.752343	-0.920597	0.660582	0.878089	0.398281	1.93592
9ZIqpH	IA0YUP	Focal brain injury	Turicibacter	MR Egger	12	0.193982	0.60139	0.753674	-0.984742	1.37271	1.21407	0.373536	3.94601
XDxM1b	IA0YUP	Focal brain injury	RuminococcaceaeUCG005	MR Egger	17	0.135587	0.429705	0.756704	-0.706636	0.977809	1.14521	0.493301	2.65862
UOGdo5	IA0YUP	Focal brain injury	RuminococcaceaeNK4A214group	MR Egger	16	0.14238	0.572923	0.807344	-0.980549	1.26531	1.15302	0.375105	3.54419
UFtMf7	IA0YUP	Focal brain injury	Flavonifractor	MR Egger	8	-0.168868	0.681363	0.812523	-1.50434	1.1666	0.844621	0.222164	3.21107
iIbVIy	IA0YUP	Focal brain injury	Oscillospira	MR Egger	9	0.23835	1.02467	0.822719	-1.77001	2.24671	1.26915	0.170331	9.45656
hKOEZV	IA0YUP	Focal brain injury	Slackia	MR Egger	9	0.163235	0.706653	0.823924	-1.22181	1.54828	1.17731	0.294697	4.70335
B1wW69	IA0YUP	Focal brain injury	Eisenbergiella	MR Egger	12	0.192113	0.846066	0.824947	-1.46618	1.8504	1.21181	0.230806	6.36238
Oim85U	IA0YUP	Focal brain injury	Eubacteriumnodatumgroup	MR Egger	11	0.108987	0.51195	0.83616	-0.894435	1.11241	1.11515	0.408838	3.04168
s8iJ8o	IA0YUP	Focal brain injury	Adlercreutzia	MR Egger	12	-0.148199	0.70178	0.836992	-1.52369	1.22729	0.86226	0.217907	3.41197
bhEq3P	IA0YUP	Focal brain injury	Holdemanella	MR Egger	14	0.0993993	0.483273	0.840489	-0.847816	1.04661	1.10451	0.428349	2.84799
FQxnME	IA0YUP	Focal brain injury	Veillonella	MR Egger	8	0.346595	1.6838	0.843722	-2.95366	3.64685	1.41424	0.0521486	38.3536
vj9VhA	IA0YUP	Focal brain injury	Lachnoclostridium	MR Egger	14	0.129796	0.644947	0.843874	-1.1343	1.39389	1.1386	0.321647	4.03051
GFThJI	IA0YUP	Focal brain injury	RuminococcaceaeUCG014	MR Egger	17	0.0958765	0.528194	0.858391	-0.939384	1.13114	1.10062	0.390869	3.09918
yYh77L	IA0YUP	Focal brain injury	Howardella	MR Egger	10	0.0724066	0.407963	0.86354	-0.727202	0.872015	1.07509	0.483259	2.39172
1nTLpX	IA0YUP	Focal brain injury	FamilyXIIIUCG001	MR Egger	10	-0.143494	0.840711	0.868711	-1.79129	1.5043	0.866326	0.166745	4.501
GGvQHJ	IA0YUP	Focal brain injury	Ruminococcusgauvreauiigroup	MR Egger	12	0.101279	0.74913	0.89514	-1.36702	1.56957	1.10659	0.254866	4.8046
K4giWx	IA0YUP	Focal brain injury	LachnospiraceaeUCG004	MR Egger	13	0.100225	0.759168	0.897352	-1.38774	1.58819	1.10542	0.249638	4.8949
OVAH9A	IA0YUP	Focal brain injury	Peptococcus	MR Egger	16	0.0422474	0.347015	0.904831	-0.637901	0.722396	1.04315	0.5284	2.05936
qj5F6K	IA0YUP	Focal brain injury	Dialister	MR Egger	12	-0.103707	0.894755	0.910022	-1.85743	1.65001	0.90149	0.156074	5.20704
Ck151P	IA0YUP	Focal brain injury	Lactococcus	MR Egger	11	-0.0568692	0.532235	0.917252	-1.10005	0.986311	0.944718	0.332855	2.68132
N5Qm91	IA0YUP	Focal brain injury	Clostridiuminnocuumgroup	MR Egger	9	-0.0594205	0.571737	0.92014	-1.18003	1.06118	0.94231	0.307271	2.88979
Sk5Gze	IA0YUP	Focal brain injury	Eubacteriumoxidoreducensgroup	MR Egger	6	0.067679	0.64595	0.921599	-1.19838	1.33374	1.07002	0.301681	3.79522
GwUCRq	IA0YUP	Focal brain injury	Collinsella	MR Egger	11	0.0882488	1.04455	0.934521	-1.95908	2.13557	1.09226	0.140989	8.4619
33hkYT	IA0YUP	Focal brain injury	Streptococcus	MR Egger	14	-0.0612859	0.740616	0.935415	-1.51289	1.39032	0.940554	0.220272	4.01614
auAodM	IA0YUP	Focal brain injury	Prevotella9	MR Egger	17	-0.0407932	0.517037	0.938157	-1.05418	0.972599	0.960028	0.348476	2.64481
jjM9BT	IA0YUP	Focal brain injury	RuminococcaceaeUCG003	MR Egger	14	-0.043572	0.554086	0.938617	-1.12958	1.04244	0.957364	0.323169	2.83612
DjYSif	IA0YUP	Focal brain injury	Roseburia	MR Egger	16	-0.0466203	0.603239	0.939492	-1.22897	1.13573	0.95445	0.292594	3.11344
F0vBPc	IA0YUP	Focal brain injury	Terrisporobacter	MR Egger	5	-0.0705599	0.88064	0.941185	-1.79661	1.6555	0.931872	0.165859	5.23567
yGYJSi	IA0YUP	Focal brain injury	Eubacteriumeligensgroup	MR Egger	9	0.0335566	0.501538	0.948526	-0.949457	1.01657	1.03413	0.386951	2.7637
Or9lJL	IA0YUP	Focal brain injury	Alloprevotella	MR Egger	6	0.0774244	1.46066	0.960268	-2.78547	2.94032	1.0805	0.0617	18.9219
p5cRXJ	IA0YUP	Focal brain injury	LachnospiraceaeND3007group	MR Egger	3	-0.258776	6.78668	0.975737	-13.5607	13.0431	0.771996	1.29e-06	461905
19MJFi	IA0YUP	Focal brain injury	Tyzzerella3	MR Egger	14	-0.0163453	0.614888	0.97923	-1.22153	1.18883	0.983788	0.29478	3.28325
mZYwU6	IA0YUP	Focal brain injury	Victivallis	MR Egger	12	0.00913633	0.613169	0.988405	-1.19267	1.21095	1.00918	0.303409	3.35666
gwCLdZ	IA0YUP	Focal brain injury	Oxalobacter	MR Egger	12	-0.00510722	0.607962	0.993463	-1.19671	1.1865	0.994906	0.302186	3.27559
gy0yPY	IA0YUP	Focal brain injury	Ruminiclostridium5	MR Egger	14	-0.00332978	0.580893	0.995521	-1.14188	1.13522	0.996676	0.319218	3.11186
bmXjMP	IA0YUP	Focal brain injury	Sutterella	Simple mode	12	-0.780143	0.478921	0.131597	-1.71883	0.158542	0.458341	0.179276	1.1718
FqcmAB	IA0YUP	Focal brain injury	Bilophila	Simple mode	15	0.850186	0.548238	0.143266	-0.224361	1.92473	2.34008	0.799027	6.85331
9zufGG	IA0YUP	Focal brain injury	Eubacteriumrectalegroup	Simple mode	12	0.73943	0.49044	0.159806	-0.221833	1.70069	2.09474	0.801049	5.47774
UFtMf7	IA0YUP	Focal brain injury	Flavonifractor	Simple mode	8	-0.616631	0.410601	0.17685	-1.42141	0.188147	0.53976	0.241373	1.20701
QzpLE3	IA0YUP	Focal brain injury	LachnospiraceaeNC2004group	Simple mode	10	-0.353686	0.258078	0.203751	-0.85952	0.152147	0.702095	0.423365	1.16433
gcvGAk	IA0YUP	Focal brain injury	Parabacteroides	Simple mode	8	-0.695277	0.523387	0.22571	-1.72111	0.330561	0.498936	0.178867	1.39175
U3JEhR	IA0YUP	Focal brain injury	Coprococcus3	Simple mode	9	-0.564939	0.43073	0.226048	-1.40917	0.279292	0.568395	0.244346	1.32219
6rTngv	IA0YUP	Focal brain injury	Eubacteriumhalliigroup	Simple mode	15	0.509288	0.402883	0.226833	-0.280363	1.29894	1.66411	0.755509	3.66541
sn8HG0	IA0YUP	Focal brain injury	Butyricicoccus	Simple mode	9	-0.58186	0.445845	0.228152	-1.45572	0.291996	0.558858	0.233233	1.3391
7l8z0q	IA0YUP	Focal brain injury	Ruminococcus2	Simple mode	15	0.423875	0.349115	0.244778	-0.260391	1.10814	1.52787	0.77075	3.02872
fobfzK	IA0YUP	Focal brain injury	Allisonella	Simple mode	9	0.280685	0.225571	0.248598	-0.161435	0.722805	1.32404	0.850922	2.0602
gIUH8w	IA0YUP	Focal brain injury	LachnospiraceaeNK4A136group	Simple mode	15	0.505168	0.42239	0.25157	-0.322716	1.33305	1.65726	0.724179	3.79261
EYRK1H	IA0YUP	Focal brain injury	Eubacteriumcoprostanoligenesgroup	Simple mode	13	-0.605767	0.530283	0.275591	-1.64512	0.433587	0.545656	0.192989	1.54278
fCQNY5	IA0YUP	Focal brain injury	ErysipelotrichaceaeUCG003	Simple mode	17	0.453879	0.40403	0.27785	-0.338019	1.24578	1.57441	0.713181	3.47563
6DObYR	IA0YUP	Focal brain injury	LachnospiraceaeUCG001	Simple mode	14	0.403846	0.358223	0.27997	-0.298272	1.10596	1.49757	0.7421	3.02213
7pt3Uz	IA0YUP	Focal brain injury	RuminococcaceaeUCG004	Simple mode	12	0.415987	0.366715	0.280759	-0.302774	1.13475	1.51587	0.738766	3.11039
go197c	IA0YUP	Focal brain injury	LachnospiraceaeUCG010	Simple mode	12	-0.498574	0.4543	0.295885	-1.389	0.391854	0.607396	0.249324	1.47972
XQNpKj	IA0YUP	Focal brain injury	Subdoligranulum	Simple mode	13	0.602091	0.557224	0.30115	-0.490069	1.69425	1.82593	0.612584	5.44256
UOGdo5	IA0YUP	Focal brain injury	RuminococcaceaeNK4A214group	Simple mode	16	-0.448806	0.425113	0.307798	-1.28203	0.384416	0.63839	0.277474	1.46876
wSZFhY	IA0YUP	Focal brain injury	Faecalibacterium	Simple mode	13	-0.353519	0.33979	0.31866	-1.01951	0.312469	0.702212	0.360773	1.3668
33hkYT	IA0YUP	Focal brain injury	Streptococcus	Simple mode	14	-0.404236	0.395098	0.32491	-1.17863	0.370157	0.667486	0.3077	1.44796
vnpsU5	IA0YUP	Focal brain injury	FamilyXIIIAD3011group	Simple mode	15	-0.507272	0.504174	0.33142	-1.49545	0.480909	0.602136	0.224147	1.61754
ohbww6	IA0YUP	Focal brain injury	RuminococcaceaeUCG010	Simple mode	8	-0.543721	0.524379	0.334275	-1.5715	0.484062	0.580584	0.207733	1.62265
s8iJ8o	IA0YUP	Focal brain injury	Adlercreutzia	Simple mode	12	0.293329	0.29417	0.340126	-0.283245	0.869902	1.34088	0.753336	2.38668
989QYX	IA0YUP	Focal brain injury	Alistipes	Simple mode	12	0.557616	0.566335	0.34598	-0.5524	1.66763	1.7465	0.575567	5.2996
xuEFKW	IA0YUP	Focal brain injury	Enterorhabdus	Simple mode	7	-0.363625	0.365519	0.358236	-1.08004	0.352792	0.695152	0.339581	1.42303
XDxM1b	IA0YUP	Focal brain injury	RuminococcaceaeUCG005	Simple mode	17	-0.341748	0.371536	0.371325	-1.06996	0.386462	0.710527	0.343023	1.47177
gwCLdZ	IA0YUP	Focal brain injury	Oxalobacter	Simple mode	12	0.227734	0.246026	0.37449	-0.254477	0.709944	1.25575	0.775322	2.03388
USQXb4	IA0YUP	Focal brain injury	Romboutsia	Simple mode	14	0.380637	0.423252	0.38484	-0.448937	1.21021	1.46322	0.638307	3.35419
funBFI	IA0YUP	Focal brain injury	Hungatella	Simple mode	5	-0.370623	0.387471	0.392976	-1.13007	0.388819	0.690304	0.323012	1.47524
pube0I	IA0YUP	Focal brain injury	Intestinibacter	Simple mode	15	0.283949	0.328622	0.402117	-0.36015	0.928048	1.32837	0.697572	2.52957
vj9VhA	IA0YUP	Focal brain injury	Lachnoclostridium	Simple mode	14	0.34356	0.398167	0.403855	-0.436846	1.12397	1.40996	0.646071	3.07704
rmtJUl	IA0YUP	Focal brain injury	ChristensenellaceaeR.7group	Simple mode	9	0.381832	0.439494	0.410264	-0.479577	1.24324	1.46497	0.619045	3.46683
0XKYo7	IA0YUP	Focal brain injury	Ruminiclostridium6	Simple mode	15	0.323201	0.384684	0.414931	-0.430781	1.07718	1.38154	0.650001	2.93639
qVJ7uH	IA0YUP	Focal brain injury	Ruminococcus1	Simple mode	13	-0.368896	0.447107	0.425428	-1.24523	0.507433	0.691497	0.287876	1.66102
fkYKP8	IA0YUP	Focal brain injury	Gordonibacter	Simple mode	12	0.163898	0.2007	0.431469	-0.229474	0.557271	1.17809	0.794951	1.7459
bhEq3P	IA0YUP	Focal brain injury	Holdemanella	Simple mode	14	0.276351	0.341741	0.433263	-0.393461	0.946163	1.31831	0.674718	2.57581
GwUCRq	IA0YUP	Focal brain injury	Collinsella	Simple mode	11	0.427594	0.52511	0.434439	-0.601621	1.45681	1.53356	0.547923	4.29224
9RzYQQ	IA0YUP	Focal brain injury	Coprococcus1	Simple mode	13	0.354737	0.440201	0.436007	-0.508057	1.21753	1.42581	0.601664	3.37884
OVAH9A	IA0YUP	Focal brain injury	Peptococcus	Simple mode	16	-0.190513	0.24051	0.440638	-0.661914	0.280887	0.826535	0.515863	1.3243
BXhxKG	IA0YUP	Focal brain injury	Anaerostipes	Simple mode	15	-0.313307	0.395613	0.441601	-1.08871	0.462095	0.731025	0.336651	1.5874
i8IJ50	IA0YUP	Focal brain injury	RuminococcaceaeUCG013	Simple mode	13	0.302978	0.39922	0.462544	-0.479493	1.08545	1.35389	0.619097	2.96077
qj5F6K	IA0YUP	Focal brain injury	Dialister	Simple mode	12	0.312496	0.412048	0.464153	-0.495118	1.12011	1.36683	0.609499	3.06519
jjM9BT	IA0YUP	Focal brain injury	RuminococcaceaeUCG003	Simple mode	14	0.307883	0.414479	0.470802	-0.504496	1.12026	1.36054	0.60381	3.06566
yGYJSi	IA0YUP	Focal brain injury	Eubacteriumeligensgroup	Simple mode	9	0.309705	0.419265	0.481205	-0.512054	1.13146	1.36302	0.599263	3.10019
vj4Fye	IA0YUP	Focal brain injury	Odoribacter	Simple mode	8	-0.320238	0.430896	0.481559	-1.1648	0.524319	0.725976	0.311987	1.68931
hKOEZV	IA0YUP	Focal brain injury	Slackia	Simple mode	9	0.229156	0.314012	0.486348	-0.386308	0.844621	1.25754	0.679561	2.32709
GFThJI	IA0YUP	Focal brain injury	RuminococcaceaeUCG014	Simple mode	17	-0.2909	0.418408	0.496869	-1.11098	0.529179	0.74759	0.329236	1.69754
g4YfiT	IA0YUP	Focal brain injury	Eubacteriumruminantiumgroup	Simple mode	19	-0.204045	0.300644	0.505966	-0.793308	0.385218	0.815426	0.452346	1.46993
FQxnME	IA0YUP	Focal brain injury	Veillonella	Simple mode	8	0.23692	0.341037	0.509635	-0.431513	0.905353	1.26734	0.649525	2.47281
kTVjdr	IA0YUP	Focal brain injury	Butyrivibrio	Simple mode	16	0.135948	0.207117	0.521521	-0.270002	0.541898	1.14562	0.763378	1.71927
f8PbPo	IA0YUP	Focal brain injury	Barnesiella	Simple mode	15	0.271068	0.414397	0.523631	-0.541151	1.08329	1.31136	0.582078	2.95438
rtJyMl	IA0YUP	Focal brain injury	RikenellaceaeRC9gutgroup	Simple mode	12	0.128102	0.197102	0.529079	-0.258218	0.514422	1.13667	0.772426	1.67267
mjwAgL	IA0YUP	Focal brain injury	Anaerotruncus	Simple mode	14	-0.288452	0.457797	0.539555	-1.18574	0.608831	0.749423	0.305521	1.83828
n6FkMO	IA0YUP	Focal brain injury	Dorea	Simple mode	12	0.277203	0.438251	0.539971	-0.581768	1.13617	1.31943	0.558909	3.11483
19MJFi	IA0YUP	Focal brain injury	Tyzzerella3	Simple mode	14	-0.164145	0.262911	0.543209	-0.679449	0.35116	0.848619	0.506896	1.42071
DjYSif	IA0YUP	Focal brain injury	Roseburia	Simple mode	16	0.293992	0.475135	0.545361	-0.637273	1.22526	1.34177	0.528732	3.40504
9ZIqpH	IA0YUP	Focal brain injury	Turicibacter	Simple mode	12	-0.188374	0.30809	0.553344	-0.79223	0.415482	0.828305	0.452834	1.5151
lpejWl	IA0YUP	Focal brain injury	Ruminococcusgnavusgroup	Simple mode	11	0.158098	0.262112	0.559826	-0.355642	0.671838	1.17128	0.700724	1.95783
FX0kfj	IA0YUP	Focal brain injury	Lachnospira	Simple mode	7	-0.327515	0.536115	0.563674	-1.3783	0.723271	0.720713	0.252007	2.06116
A3pp4D	IA0YUP	Focal brain injury	Lactobacillus	Simple mode	8	0.169586	0.28326	0.568236	-0.385603	0.724776	1.18481	0.68004	2.06427
F0vBPc	IA0YUP	Focal brain injury	Terrisporobacter	Simple mode	5	0.252183	0.428458	0.587771	-0.587594	1.09196	1.28683	0.555662	2.98011
N5Qm91	IA0YUP	Focal brain injury	Clostridiuminnocuumgroup	Simple mode	9	0.132676	0.246746	0.605414	-0.350947	0.616298	1.14188	0.704021	1.85206
gkIXwf	IA0YUP	Focal brain injury	Holdemania	Simple mode	17	0.172647	0.328152	0.606022	-0.470531	0.815825	1.18845	0.62467	2.26104
MMUFAy	IA0YUP	Focal brain injury	Catenibacterium	Simple mode	4	-0.146728	0.266842	0.6207	-0.669738	0.376283	0.863529	0.511843	1.45686
1FXHDq	IA0YUP	Focal brain injury	Eubacteriumxylanophilumgroup	Simple mode	11	0.20162	0.398836	0.624148	-0.580098	0.983338	1.22338	0.559843	2.67336
AgwmsG	IA0YUP	Focal brain injury	Marvinbryantia	Simple mode	10	-0.214649	0.438299	0.636039	-1.07371	0.644417	0.806825	0.341737	1.90488
oZ0TyP	IA0YUP	Focal brain injury	Erysipelatoclostridium	Simple mode	16	-0.166527	0.346464	0.637703	-0.845597	0.512544	0.8466	0.429301	1.66953
EpwI2g	IA0YUP	Focal brain injury	RuminococcaceaeUCG002	Simple mode	21	0.168988	0.353999	0.638274	-0.524849	0.862826	1.18411	0.591645	2.36985
zRPj2Q	IA0YUP	Focal brain injury	RuminococcaceaeUCG009	Simple mode	14	0.134234	0.288434	0.649353	-0.431097	0.699565	1.14366	0.649796	2.01288
B6DlV6	IA0YUP	Focal brain injury	Escherichia.Shigella	Simple mode	15	-0.151505	0.346341	0.668463	-0.830333	0.527324	0.859414	0.435904	1.69439
Jkb9K4	IA0YUP	Focal brain injury	Akkermansia	Simple mode	12	0.162733	0.379327	0.676202	-0.580748	0.906213	1.17672	0.55948	2.47493
Sk5Gze	IA0YUP	Focal brain injury	Eubacteriumoxidoreducensgroup	Simple mode	6	-0.115984	0.269044	0.684352	-0.64331	0.411343	0.89049	0.52555	1.50884
a4O8EE	IA0YUP	Focal brain injury	DefluviitaleaceaeUCG011	Simple mode	10	0.17306	0.412851	0.684911	-0.636128	0.982248	1.18894	0.529338	2.67045
lBrsOD	IA0YUP	Focal brain injury	Clostridiumsensustricto1	Simple mode	9	0.12159	0.294312	0.690361	-0.455262	0.698442	1.12929	0.634282	2.01062
K4giWx	IA0YUP	Focal brain injury	LachnospiraceaeUCG004	Simple mode	13	-0.157802	0.424983	0.716877	-0.990768	0.675164	0.854019	0.371291	1.96436
iIbVIy	IA0YUP	Focal brain injury	Oscillospira	Simple mode	9	0.122229	0.344634	0.732009	-0.553254	0.797713	1.13001	0.575076	2.22046
9gJilR	IA0YUP	Focal brain injury	RuminococcaceaeUCG011	Simple mode	8	-0.085397	0.240481	0.732967	-0.55674	0.385946	0.918148	0.573074	1.471
wD0c8V	IA0YUP	Focal brain injury	Eggerthella	Simple mode	10	-0.0895915	0.25608	0.734494	-0.591509	0.412326	0.914305	0.553491	1.51033
4Sb6zQ	IA0YUP	Focal brain injury	Coprobacter	Simple mode	13	0.0926438	0.2813	0.747575	-0.458705	0.643992	1.09707	0.632102	1.90407
GGvQHJ	IA0YUP	Focal brain injury	Ruminococcusgauvreauiigroup	Simple mode	12	-0.132892	0.421815	0.758621	-0.959649	0.693865	0.87556	0.383027	2.00144
Or9lJL	IA0YUP	Focal brain injury	Alloprevotella	Simple mode	6	-0.0824319	0.254545	0.759167	-0.58134	0.416477	0.920874	0.559148	1.51661
auAodM	IA0YUP	Focal brain injury	Prevotella9	Simple mode	17	-0.0887307	0.28487	0.759459	-0.647076	0.469615	0.915092	0.523574	1.59938
[truncated: 274 more rows]

## Sheet: Table S3
SNP	effect_allele.exposure	other_allele.exposure	effect_allele.outcome	other_allele.outcome	beta.exposure	beta.outcome	eaf.exposure	eaf.outcome	remove	palindromic	ambiguous	id.outcome	pos.outcome	pval.outcome	se.outcome	outcome	mr_keep.outcome	pval_origin.outcome	data_source.outcome	chr.exposure	pos.exposure	se.exposure	pval.exposure	samplesize.exposure	exposure	mr_keep.exposure	pval_origin.exposure	id.exposure	data_source.exposure	action	mr_keep	samplesize.outcome
[truncated: 1,423 more rows]

[truncated: 14 more sheets: Table S4, Table S5, Table S6, Table S7, Table S8, Table S9, Sheet10, Table S11, Table S12, Table S13, Table S14, Table S15, Table S16, Table S17]
